# Supplementary material for: Cell Cycle Control by the Master Regulator CtrA in Sinorhizobium meliloti
Source: PLoS Genet. 2015 May 15;11(5):e1005232. doi: 10.1371/journal.pgen.1005232 (PMC4433202; doi:10.1371/journal.pgen.1005232)
Supplement: S3 Table — (XLSX) [file pgen.1005232.s004.xlsx]

## Sheet: Feuil1
Table S3. Differentially expressed S. meliloti genes under CtrA depletion conditions
Gene locus	logFC(-vs+)_1hr	Adj.P.Val(-vs+)_1hr	logFC(-vs+)_2hr	Adj.P.Val(-vs+)_2hr	logFC(-vs+)_4hr	Adj.P.Val(-vs+)_4hr	logFC(-vs+)_6hr	Adj.P.Val(-vs+)_6hr	gene_name	description	goterms	aa_seq
SMc00924	-1.07627	0.635379	-1.74216	0.0556448	-3.49213	2.68e-05	-3.23393	0.0277909		Hypothetical protein		MLKKSLCLAACLFSILSGVAGAQDRYQNRPPVIVSPDLTAPWVMQLTGERVVYRQQVPKTTRKRLERRELSRRPANAAVQPASIARRQKPAKSQIDPQFLPQMIAYETKEKPGTIVIDTNNRFLYLVTGNGEARRYGVGVGKPGFEWAGEHRITRKAEWPNWTPPQEMIAREAARGHYLPARMDGGPENPLGARAMYLGSTLYRIHGTNAPWTIGYGVSSGCIRMRNEDVVDLYERVKVGTKVIVI
SMc03037	-0.648331	0.770428	-1.95498	0.00876258	-3.48279	3.1e-06	-5.40963	6.74e-05	flaA	Flagellin A	BiologicalProcess: ciliary or flagellar motility (GO:0001539);CellularComponent: flagellin-based flagellum (GO:0009288);CellularComponent: flagellin-based flagellum filament (GO:0009420);MolecularFunction: structural molecule activity (GO:0005198)	MTSILTNNSAMAALSTLRSISSSMEDTQSRISSGLRVGSASDNAAYWSIATTMRSDNQALSAVQDALGLGAAKVDTAYSGMESAIEVVKEIKAKLVAATEDGVDKAKIQEEITQLKDQLTSIAEAASFSGENWLQADLSGGPVTKSVVGGFVRDSSGAVSVKKVDYSLNTDTVLFDTTGNTGILDKVYNVSQASVTLPVNVNGTTSEYTVGAYNVDDLIDASATFDGDYANVGAGALAGDYVKVQGSWVKAVDVAATGQEVVYDDGTTKWGVDTTVTGAPATNVAAPASIATIDITIAAQAGNLDALIAGVDEALTDMTSAAASLGSISSRIDLQSDFVNKLSDSIDSGVGRLVDADMNEESTRLKALQTQQQLAIQALSIANSDSQNVLSLFR
SMc00059	-0.785821	0.766223	0.027498	0.985329	-3.32625	2.15e-05	-4.01833	0.00241796	divJ	Putative sensor histidine kinase	BiologicalProcess: peptidyl-histidine phosphorylation (GO:0018106);BiologicalProcess: phosphorylation (GO:0016310);BiologicalProcess: regulation of transcription, DNA-dependent (GO:0006355);BiologicalProcess: signal transduction (GO:0007165);BiologicalProcess: two-component signal transduction system (phosphorelay) (GO:0000160);CellularComponent: membrane (GO:0016020);MolecularFunction: ATP bindi…	MAGRWTSLVDEAAAPWLPRGGLGSAIARHDFRRLRAVAAVSLTALPIVPLALTLALPVSAALPAGAALWASASLLAAAAAIAGGREFPTDGEVEFAPAPELPDLNAAYDLFAGLVTVHDTRGHVLSVHGRDASEYLKLMRDPHGRGFIEQIHVSDRIAFLRAIDSLRLDSERSAVDIRLERTSADGPQFAHIYCEMTPLRDAEGNLLAIVAQSRDVSEEARLQAEAAAKAAHAESANDAKTRFLAAVSHELRTPLNAILGFSDVLAGEYFGKLENDRQREYVSLIHQSGTHLLSVVNTMLDMSKIEAGRYELLLEPFRVAEAIAACEAMLSHQAREKGVRLTSRVTRSVGEINADQRAFQQILINLIGNAIKFTDRGGLVTVDAALEGNMLKLTVSDTG…
SMc00975	0.332107	0.960996	0.68458	0.543939	-3.15447	0.00013927	-4.49979	0.00241796	mcpU	Probable chemoreceptor (methyl-accepting chemotaxis) transmembrane protein	BiologicalProcess: chemotaxis (GO:0006935);BiologicalProcess: signal transduction (GO:0007165);CellularComponent: membrane (GO:0016020);MolecularFunction: signal transducer activity (GO:0004871);MolecularFunction: transmembrane receptor activity (GO:0004888)	MPPLSGSPTLSKRSNLMTRILVAASCVVVGAFAGFSVYIDSLQRATTTKAVEEDIASSGNQAAQSVANWLNGRVTLTAMAADAAGQVADEAAIGSVLKNDVLTGEFISTYVGNESGQFMIWPDSKMPDGYDPRQRPWYQQAVKADARVLTEPYVDASSGDLIISAAVPVKHEGKLYGVTGSDFSLKALVSMVNGIDVGGEGFAFLANKDGQILVHPNAKLVTKTLADAFPVDPPAIGTGIMHTELDGKPMLVSFVPVKGLPSVEWYVGFALDADVAYSAISQFRVAATIATILAVGAMIAFLATLLSRLVIRPVTDMTGAMEKLAAGSLDVTIPGEERRDQIGSMAAAVAVFRANAVERKRLEDEADSNRSLSERERLEREAQKTRDAAEVQHAVDALA…
SMc03038	-0.264233	0.930791	-1.20271	0.024885	-3.1014	4.99e-07	-3.98308	6.74e-05	flaB	Flagellin B	BiologicalProcess: ciliary or flagellar motility (GO:0001539);CellularComponent: flagellin-based flagellum (GO:0009288);CellularComponent: flagellin-based flagellum filament (GO:0009420);MolecularFunction: structural molecule activity (GO:0005198)	MTSILTNIAAMAALQTLRTIGSNMEETQAHVSSGLRVGQAADNAAYWSIATTMRSDNMALSAVQDALGLGAAKVDTAYSGMESAIEVVKEIKAKLVAATEDGVDKAKIQEEIDQLKDQLTSIAEAASFSGENWLQADLSGGPVTKSVVGSFVRDAGGAVSVKKVDYSLNTNSVLFDTAGNTGILDKVYNVSQASVTLPVNVNGTTSEYTVGAYNVDDLIDASATFDGDYANVGAGALAGDYVKVQGSWVKAVDVAATGQEVVYDDGTTKWGVDTTVTGAPATNVAAPASIATIDITIAAQAGNLDALIAGVDEALTDMTSAAADLGSIAMRIDLQSDFVNKLSDSIDSGVGRLVDADMNEESTRLKALQTQQQLAIQSLSIANSASENVLTLFR
SMb21091	-0.687149	0.730828	-1.57811	0.01623	-3.06133	3.1e-06	-3.90524	0.000422341	lysM	Lysozyme		MRPFSAVSAIIITCLVLSSCGFGGSRPSRETTSSVVRPASPVPSAAISAAAAQAAPQPEALAWAGTVPQPQAFMPAERAVGMPVPAERPIAMLAPENPAREPRGRSRVYSHSFRDAHPINFGTRSPRKLAVHGVDVSRWQGDINWAKLRTQGANFAYIKATDGGDHLDPMFKKNWRRADEAGLKRGAYHFFYWCRTAGEQADWFIRNVPRDPSALPPVIDVEWNGESSCKRRPSPERVREKMQVFMDKLERHYGQRPIIYTAPDFYRDNLQGAFPNHPFWLRSVAAHPSKVYPGRKWVFWQYSGSGLSHGVDGRIDLNVFNGSEEDWHNWVSARSS
SMc04059	-2.45801	0.000500284	-2.91693	2.98e-05	-2.98901	3.1e-06	-2.68427	0.00809657		Hypothetical protein		MAMLRDRGGNFGMMTALIAPLLLAVGGVSVDVANMLMTKNQLQDATDAAALAAASALVSDARPDIEEAKAIARKFLKTQMAATSSADVPGEAVGTMAAAGSTAPSWDDVNTSEVVIVETPNGTKGKSFQVSVANKHLLQFNAMTRLLGKESIELETRSTADSATESKNAISMYLVLDRSGSMAWKTDTVDTSRPRCINWTASNWGESNVRATSPCYVDKITTLKSAVDKLFTPLAKMDPGNEYLRAGAASYNDRQDRASKLTWGTKNASAHVQGLDATGGTDSSSAFAAAVEELLLDGENEAHLAKNGQTPEKYIVFMTDGENTSYNGKTSPRDLEKADSVTKAACTTAKNNGIAIFTVAFMAPQRGKDLLKACATSPDHYKEADDAAALVSEFEKIGQ…
SMc00657	-0.409715	0.822562	-0.811393	0.138363	-2.86348	4.99e-07	-2.93995	0.000518516	SciP	Conserved hypothetical protein		MTEMMRPRVKYVIGPDGSPLTIADLPPANTRRWVIRRKAEVVAAVRGGLLSLEEACERYTLTVEEFLSWQSSINDHGLAGLRTTRIQQYRH
SMc00888	-0.963168	0.607085	-0.912738	0.26962	-2.7903	6.08e-05	-3.37344	0.00524438		Putative 2-component receiver domain protein	BiologicalProcess: regulation of transcription, DNA-dependent (GO:0006355);BiologicalProcess: signal transduction (GO:0007165);BiologicalProcess: two-component signal transduction system (phosphorelay) (GO:0000160);MolecularFunction: signal transducer activity (GO:0004871);MolecularFunction: two-component response regulator activity (GO:0000156)	MNDVASGGADISRIILEASGETLGAALLVFGRDDTITFASTSILQFFPVPAGMLVPGTRLRDFLGAVYDTGVRPGTLPESSRHRPNREDWIAEQMALHWRERYENVERAGRTRWLSLRQRRLSSGIGLLAVSDVSEQKKRDEQARTDLQRIALTEEILNAQPNPICVKDRNLHYIAVNKAFSAIHDLAPDAMLGRSASDLVETELAEHFERSDRHVLETGTPYSEAEHIVRADGSDLWVVTRKYRVGLPDRHFVVTCMNDVTDIAVWYGGSEKGGDTGLQIRDYSIFTPAQNFYDPFRSLDMQQLASAGSKIGMLPARGLRVLLATADREMEERFVARLRGSGLDACAVRNGEELDAFALAAEARGLEIDLLLLDAAFPEKHGVLASWRACTWVEVSSD…
SMb20651	-1.38531	0.164037	-1.8413	0.00477859	-2.78196	1.22e-05	-3.07353	0.0031911		Putative acyl carrier protein		MTQAIKDKVKAFVIENFLFGDSAYELADDASLIENDIIDSTGVLELVAFIEDDFGIVMADADIVPQNLDSLARISAFIEAKAAVPVSA
SMc04117	-1.37341	0.164037	-1.21323	0.0739882	-2.71617	1.61e-05	-3.19205	0.00241796		Conserved hypothetical transmembrane protein		MSIDEKASTPRAPLPRGLFRRLIGDRKGATAIEFAILALPFFIVVFASIETFIAFAGEQLLANATDTLARKIRTGEITTDIGKPGFTTETQFRQAFCDEIAIMMTCSATEAEQASKLHLDVRKLPADLSAFPKAVPRNGSDLDTSGFTFAPGGPNDYTMVRAYYRWTVITDLVRPLVTKLRPAGDSMPRDYLMVSTATFRNENY
SMc04114	-0.776663	0.766223	-1.4239	0.11607	-2.69068	0.00037219	-3.22443	0.0226005	pilA1	Putative pilin subunit		MKTIFARLMKDESGATAIEYGLIAALISVALIGGAQTLGGALSTQFTNLGGYLNVEPNAP
SMb20650	-1.54707	0.164037	-1.68922	0.0301342	-2.6811	0.000115335	-2.84967	0.0256594		Long-chain-fatty-acid-CoA ligase		MRFEQFLIRNAAANGAKTALVTDRRRLGYAELDDLSTRLAAAFAENGVKRNDRVLVFMDNCWEAAAAIFAILKAGATFSPINASTKADKLAYIVADCEAAAILTQAKLMPVVAEALALAPGHAPFVASTAAPGGRIPDGAASFEECLTAAPAPVRHGGIDVDLGMLIYTSGSTGRPKGVMMTHRNIDAASESITTYLRNTPDDIILNVLPLAFDYGLYQLLMAIRLGATLVLEKSFAFPQAIFDRIRTERVTGFPLVPTMAAMILQMRDLEPGFLPSLRYLSNTAAALPPAHIARLRELFPGARLYSMYGLTECKRCTYLPPEELDRRPGSVGIAIPNTEAFVVDDEGNRVPPGVPGELVIRGPHVMQGYWRNDAATERMLRPGPNPWEKVLHTGDLFR…
SMc03014	-1.39154	0.337359	-1.23895	0.173025	-2.64587	0.000373745	-3.96145	0.0031911	fliF	Flagellar M-ring transmembrane protein	BiologicalProcess: ciliary or flagellar motility (GO:0001539);BiologicalProcess: protein secretion (GO:0009306);CellularComponent: flagellin-based flagellum basal body, MS ring (GO:0009431);MolecularFunction: motor activity (GO:0003774)	MNLFDQFSTFTKNLSNLGQGKLIALAVAGVVAIGFVLGAGIYVNRPSFETLYVGLERSDVTQISIALAEANVDFEVGTDGGSIQVPVGMTGKARLLLAERGLPSSANAGYELFDNVGSLGLTSFMQEVTRVRALEGEIARTIQQISGIAAARVHIVMPERGSFRKAEQTPTASVMIRASATVGRSAASSIRHLVASSVPGLDVDDVTVLDSTGQLLASGDDPSNSALNQSLGVVQNVQSDLEKKIDNALAPFLGMDNFRTSVTARLNTDAQQIQETVFDPESRVERSTRVIKEEQKSSQQQPDNAATVQQNVPQAAPRGGAGQQSSDEAEKKEEQTNYEINSKTIATVKNSYSIERLSIAVVVNRGRLAAMAGEPADQAKIDAYLQEMQKIVSSAAGID…
SMc01357	-0.951334	0.87925	-1.33919	0.388344	-2.62777	0.0466423	-2.34842	0.999803		Hypothetical transmembrane protein		MRAALLIIMVIFFAGLALDIASLAAVLTTFVLLDRAIFPLLSGHQPERGAS
SMc00003	-0.885118	0.337359	-1.57536	0.00241725	-2.61344	2.43e-06	-3.3221	0.000404144		Putative chaperone protein	BiologicalProcess: protein folding (GO:0006457);MolecularFunction: heat shock protein binding (GO:0031072);MolecularFunction: unfolded protein binding (GO:0051082)	MIAAMRDPYAILGVRRTAGQEEIKAAWRSVARAVHPDHNQDDPTANERFAEAGRAYELLRDPVRRSRYDWARREAELRRMEAMKEKMRGAEVPDEPVGAETAEEAISRIFGVEPQATSARPKSSARPAERERAPVEAKTEPAAEAKQEQPKADALARRSIMPAADLVAAIVQRIRGRIAKTAEKVPDLAVDVHASVEDVINLARVPVELPDGELLKVPIPAGATDGQAIRLKEQGYRVAGMARGDVVATLRLSQDGPFRTRGLDIVTTLPIDLQNAVLGCETTIEAPNGPLTVAVPAWSGSDKEIRIAGKGLRGADGESGDLIVELRVVLHEKPDDKVTDLMRSQRDGLFL
SMb21092	-0.52193	0.766223	-1.33511	0.0192496	-2.60478	3.74e-06	-3.39676	0.000422341		Putative acetyltransferase		MQVTPIRLLQTNDAAFLALATLMEEMQAHYRVACPPRAEIVAGLQAMPPGAEILVAEEHRSVLGFAAFSAIYPGPGLKPGIFLKELYVGGSQRGRGLGRALMQKLASLARERGLARIDWTVEAENTRLLSFYEELGGTRKTDRLFFRLDGDALARLAG
SMb20652	-1.39649	0.337359	-1.83439	0.024885	-2.58418	0.000333508	-2.20001	0.245016	asnB	Putative asparagine synthetase		MCGFGGYLGSIRDGKPLLERMTAAIGHRGPDERGIFTAPGAGLGHVRLSIVGLGDGQQPMSNPSGELTIAFNGEIFNYVELRDELRARGRQFRTSSDTEVILHLYEEMGEDCLSLLNGDFAFAIWDARRRRMMLARDRMGVRPLFHTLKGGTLYFASEVKALLEVPGVSAEIDPIALDQIFTLWAPIAPRTPFRDIHELEPGHLMIADQNGTTTRPYWQLDYPDRDERPAYAEESRAAEELRALLTDATRIRMRADVPVGAYLSGGLDSSIISALAAGMTSQGLRTFSVTFDSAEHDESAFQEEMAAALGTEHRAVACRAGDIARDFPDVIRFTEKPIIRTAPAPLYKLSGLVREAGLKVVLTGEGADEVFAGYDIFKEARVRRFCGRQPGSRIRPHLF…
SMc03174	-0.360137	0.945178	-0.607628	0.575004	-2.56817	0.000828944	-3.27935	0.0252893		Hypothetical unknown transmembrane protein		MKAILSKLRPSKRLVIILSAAFGVSAASGGAAVYVGRDKILTRFAGPSVSGLDCTALRTLKLDHKGQRWIRMHVKTDRASGPDRIRTALRVAGALAKREEADLYQVVVLDAAGPEDRASVRGAAIGAEVLFAPGPRSVPGMDEPFRASYNEAAANAAGRFHGKVVTLELDDVRAIMAKMDDRSMCIDPSATGDVAAVAPAEEQASH
SMc01469	0.473457	0.930791	-0.343327	0.806465	-2.53136	0.00168581	-3.98739	0.00802683	mcpW	Probable methyl accepting chemotaxis transmembrane protein	BiologicalProcess: chemotaxis (GO:0006935);BiologicalProcess: signal transduction (GO:0007165);CellularComponent: membrane (GO:0016020);MolecularFunction: signal transducer activity (GO:0004871)	MNTVPSAKGKLSVSLRLATLAGAAFLGFGSVLAVGLYEQGGSQEALDKAVIAQRGMGTLEEMRLARLELVLAAMDTIVDRGERRIQPERAAQIGSSLEVIEGRQADLEALARLIGKPEVLAGFESDMAQLRKAVEQDLKALVEAGAPAEEFARIDDVIDAAGERVGASLAQLADAAASLAAGRIADVRTSGEHALMLQAAACLLAMATLIGLIWFHGNVLRRGILGLRDSMRRIHSGDLTAEAAGLDRGDEIGEMARSVELFRVSAIEKRALKERARASRQETETERERHETEREQAIGLINTAVEALGGALNQLADGNLAVAIREPFDGGLDALRRDFNDTVERLSQVLSSVKENTASIESNGRQMRSAADDLARRTEKQAASLEQTSAALEEITVTV…
SMc01432	0.115688	0.988586	-0.639623	0.485932	-2.51391	0.000245631	-2.6368	0.045065		Hypothetical protein		MLESGNQSAPRAAETDRRDTLKPGNRFLGRVVACNGSRATIAAVAENGETSLTELWSVGKLVSISVGTNRVVALVYSMQTISEGWGEEVNNPFRIEVELMGEVHVGPDGREEFSAGISRYPYLGAIAHRIRVSDLARIYDSGQSDSCVIGKLTQDESLDATIHVPSMLSKHFAIVGTTGVGKSTAVTLLLNKAIAADPKLRVLILDPHNEFAAAFPDQAVVIDTDTLDLPFWFFRLEELAEVIFRGRPPVPDELDILRDVIADAKKAFKGGESGLMRRQTEKSSITADTPVPYRIADLLALIDERIGRLEGRNDKPYLRSLKVRIVSAVNDPRYHFMFSQNTITDTIEDTIAKIFRIPGDGKPIATFELAGIPSEVVNSLASVLCRMAFEIGLWGNGAI…
SMc01356	-0.885828	0.740276	-1.20562	0.188414	-2.51263	0.000713245	-2.34313	0.222727		Hypothetical transmembrane protein		MKWFLIFWGGPVMLLTGWYGLSYYDMSFGVFMLTREAHELVFRVYGSILGIPPETIPPLVARAMIVDSLIVFGLVALRKRRQIAAWYRRRYGASRSPEAPLASDANLSSAP
SMc01468	-0.618265	0.766223	-1.6007	0.0194177	-2.50289	6.08e-05	-3.28634	0.00241796	cheW2	Probable chemotaxis protein	BiologicalProcess: chemotaxis (GO:0006935);BiologicalProcess: signal transduction (GO:0007165);CellularComponent: intracellular (GO:0005622);MolecularFunction: signal transducer activity (GO:0004871)	MSNAIKQSGAYLEIVSFHLGEQEFCIDIMAIREIRGWAPVTPMPHTPPYVLGLINLRGAVIPVIDMACRLGMKMTEPSERSAIIVTDINGKLVGLLVEQVSDMMTIRSEDLQPAPEIIPEAQRAFCRGIVALEKSMVCFLNLDTVIAEELAQAA
SMc00992	-1.2153	0.521627	-2.1261	0.0161227	-2.44435	0.00116374	-2.6955	0.100299		Diguanylate cyclase/phosphodiesterase	BiologicalProcess: signal transduction (GO:0007165);CellularComponent: membrane (GO:0016020);MolecularFunction: signal transducer activity (GO:0004871)	MTLGKRALILIFPVVLAGYLLAALSVHVAQSRSIRALEHAKLSQRLEHAASVFQNEVRRSRGALNALLSGNALRQYVAETDKKYRANALGVRLQESLTSLSDDPAGFISLAVFNSKLEAEYYFENSWDPFAEIDPAQLDLARQLLNGSKLGDWSYVDSAGDRPRVIYSLFVDPVTFGRPAPSNKANALLMQVAVQPDRFLRLQAPLKREYGAEIVLQPWPLAVTDDLSASVPLGPALHATLTVSDAHFEAQMLRQKVLLALGALAMSLFSIWLIIVLIRRFITGPIATLDTNVMAVMAGAREEIAEVDEAGEIGRLTRNIREMHRQSLQSLQLVQRSSWTDTLTGISNRGRFNMLAAQAVQEAVASGEKCSLLFIDIDNFKFVNDKHGHDVGDELLKTL…
SMc00999	-0.812906	0.635379	-0.494939	0.544973	-2.4271	7.11e-05	-2.65911	0.0158371		Conserved hypothetical protein		MFSFQHAQNSAPKPHQESAFQRVSVNLSGRLMLASHEEYDCTALEMSPGDVLLTSPARPRGGERIIAYVDHVGRLEGTVSRVADDAFVIQLNATERKREKLAAQLTWIANKHELGLPEDRRHDRLAPRKTLTELTVDTGERYSCRIIDLSLSGAAVDIDTRPAVGSPVRLGNMKGRIVRHFQEGVAIEFSGIQSREALTEFL
SMc00991	-1.13158	0.193479	-1.82316	0.0017943	-2.42568	1.61e-05	-2.82428	0.00242368		Putative spermidine/putrescine ABC transporter	BiologicalProcess: transport (GO:0006810);CellularComponent: outer membrane-bounded periplasmic space (GO:0030288);MolecularFunction: transporter activity (GO:0005215)	MKARGVISVFLATLLCASASRAETLNLLIWEDYIDEGLIDRWTEKTGVSIRQINFDSDDARDEILADPGRNIDLVIVDENGATLFGRKGIIEPLSETNLPALEDYAPEWRKSCAGYGLPYFWGTVGILYRSDMVTPPPTSWRDMMRPAPALRKHIAMFADHSEIFVPPLMLLGASVNADDTPTLKAAFALLKTQAPFVLTYDYVVTSIQDPALAGNIYLALGYSGDQHVLNSKAGKAGLWRYSVPKEGTLSWLDCFSVTAASPRKQRALEFLNFIGSPEAAAANAIALNMPTASNAALKLLPDTMRSDPEIYPPTEIMAKNQHHQELSVRSIEARRRIINTLANFQ
SMc03034	-0.0922302	0.995513	0.0198799	0.987569	-2.41005	0.0007673	-4.035	0.00241796	flgH	Flagellar L-ring protein precursor (basal body L-ring protein)	BiologicalProcess: ciliary or flagellar motility (GO:0001539);CellularComponent: flagellin-based flagellum basal body, distal rod, L ring (GO:0009427);MolecularFunction: motor activity (GO:0003774)	MRTRITAVLAAGLLAGCQNQAFNEIGRAPAMSPIGSGLQYTQTPQLAMYPKQPRHVTNGYSLWNDQQAALFKDARAINIGDILTVDIRIDDKASFENETDRSRKNSSGFNLGASGQSQTSDFAWSGDLEYGSNTKTEGDGKTERSEKLRLLVAAVVTGVLENGNLLISGSQEVRVNHELRILNVAGIVRPRDVDADNVISYDRIAEARISYGGRGRLTEVQQPPWGQQLVDLVSPL
SMc02489	-1.30218	0.164037	-2.34827	0.00025781	-2.40603	4.15e-05	-2.53908	0.0137252		Probable integrase/recombinase	BiologicalProcess: DNA integration (GO:0015074);BiologicalProcess: DNA recombination (GO:0006310);MolecularFunction: DNA binding (GO:0003677)	MLRAWISELTALMKPPGPMMNELLAIGHPEVMAERRRWLASLAEERRLSEKTVDAYERDTRQFLTFLTGHLAGPPRLSDICALRPADLRGFLAQRRKGGAGARTLGRGLAGLRSFLRYLERNGLANAAGAGAVRSPKQPKSLPKALTDREALKVVTADAQLAEEPWIAARNAAVLTLLYGCGLRIAEALDLTPADFSGPVTSLRVTGKGGKTRIVPMIAAAAEAVETYRKLCPYHIEPEEPIFRGARGAKLQPAIIQREMQKLRAALGLPDSATPHALRHSFATHLLAGGGDLRTIQELLGHASLSTTQVYTGVDSARLLEIYDRAHPRA
SMc03035	0.0537303	0.995956	0.161081	0.896256	-2.39989	0.000385503	-3.49326	0.00468281	fliL	Flagellar transmembrane protein	BiologicalProcess: chemotaxis (GO:0006935);BiologicalProcess: ciliary or flagellar motility (GO:0001539);CellularComponent: flagellin-based flagellum basal body (GO:0009425)	MEEIESKETKAPSRLMTIAAVAVLTLVAGGGGWLAGMLLAPPPAEKTEIPAELPANATGEEGIPKMSAVAHGIVQLDPITTNLAYPAENWVRLEVALQFDGAPDVALAETIHQDIAAYLKTVSLQQIQGPRGFQYLRDDIQERVDLRSEGRVTNVMFRTFVIQ
SMc03143	-0.807928	0.635379	-2.64134	0.000148557	-2.39694	6.54e-05	-2.08127	0.0830449		Hypothetical protein		MSQFQIVLDGESLITPAAIATEFNSQRIEFYEEQLATGKAEIALILNIAQQQFGQRRDPAEIIHRIAGSLHEARNKYQPSVWQELIPLVQNHAVSDFFLQDPFTRWSFEKPRGYSGDAQLLDFIYGHPSIAGEVAKATPLGRALYDYTKEASSSVAVRERRDLLTRHVDEIAATRGGEAEILTIAAGHLREANRSAALRDGSLKRWVALDQDPLSVGSIARDFMGTRIEAVDGSVKSLLTRSQELGQFDFIYAAGLYDYLTEKVAVKLTRRCLEMLKPNGVFLFANFARDIHVDGYMETFMNWALLLRSEFDMWQIIHASADREAIEARVQFGANRNVVYGIIQKRS
SMc04011	-1.7504	0.00341117	-2.07633	0.00025781	-2.39436	8.74e-06	-2.07641	0.0218805	tacA	Putative sigma-54-dependent transcription regulator	BiologicalProcess: regulation of transcription, DNA-dependent (GO:0006355);BiologicalProcess: two-component signal transduction system (phosphorelay) (GO:0000160);CellularComponent: intracellular (GO:0005622);MolecularFunction: ATP binding (GO:0005524);MolecularFunction: nucleoside-triphosphatase activity (GO:0017111);MolecularFunction: nucleotide binding (GO:0000166);MolecularFunction: transcrip…	MTSHILVIDDDPVQRRLLTNMIERLGHVAHLADNGRSGLELLQRKGGIINVILLDLLMPEMNGHGLLEALAERGIDIPVIVQTGQGGIETVVQAMQAGAFDFLVKPVSPERLSIALGNALKMASRDGKVKTARRPRGGAVGFDDIVSASPAMIRVIDLARRAAQSNIPIVLEGESGVGKEMVARAIQAASDRAAKPFVTVNCGAIPHNLVESILFGHEKGAFTGASEKHSGKFVDADGGTLFLDEIGDLPLDVQVKLLRAVQQGEIETIGARQPQKVNVRLISATNKDLITEVREGRFREDLYYRLNVFPITIPALRRRKEDIPVLVRAFVERFSAEQRLDQRLTVSSGAMALLTSYDWPGNIRQLENAIFRAVVLADGHELTVRDFPQVATQIPGYIV…
SMc03028	0.419874	0.944245	-0.0863326	0.963163	-2.38686	0.0063473	-4.33567	0.00755806	flgC	Flagellar basal-body rod protein	BiologicalProcess: ciliary or flagellar motility (GO:0001539);CellularComponent: flagellin-based flagellum (GO:0009288);CellularComponent: flagellum (GO:0019861);MolecularFunction: motor activity (GO:0003774);MolecularFunction: structural molecule activity (GO:0005198)	MDPLTSALKVSASGLQAESTRLRIVSENIANARSTGDAPGADPFRRKTISFAAEVDRASGASLVEVERLGTDDSDFNIEFDPGNPAADEKGMVKLPNVNILIEMADMREANRAYEANLQTIKQSRDLISQTIDLLRASQ
SMb21512	-0.794805	0.352592	-1.72096	0.000451022	-2.3767	2.92e-06	-3.01904	0.000422341		Hypothetical protein		MTMETDEIRVSESVPVGAGHRRGTRAMAPGDIPAVGRLFNRIFRRQDHAPENDLGRYLETVFFGSPHYSPELGSVVHENGATGIDSAILAVPMAFMVNGRPTMARLLCAFMADGKAGAVGAARLARTMRASRQDMCFSDNASPVSADHWVAGGGIVLPIQSLEWQRSFLPLTAAAFLAASHFPIARSRVVVGVLRLVDRALRRLRPSMRPKAEGECRIEAAGVEGFLQCASLMLERFAIRPTWSRAEFDWLVCVASMNRSLGTLQCRKVVLADGRTIGAFLFFGKQGAVATVLNLVCEEGRERDVAAAMFARLDAEGYAVAVGMAQPFLMNAISRQRWLSFRHRGYFCMVTRHADLKEAAERNDIYIGGLASETWSRLLTDF
SMc04118	-0.687193	0.766223	-0.882888	0.252266	-2.35392	0.000218186	-2.85654	0.0138091		Conserved hypothetical transmembrane protein		MDRLHTRKQHLWGAFHGLLRDRRGAGAVEFAIVAPLLIAAYVGAFELSLGFTVARKVGRASSAVSDIVTQEQQVSKAFLDGMRNVARNMLVPYDGSDYDLKITGIQVNGTTEGKVAWSRGWSDASDGATVPYAVNSVVSVPADLDAVNAFVVRTELVVNHQLSLFGSDAGGTIPLSRTSYYRQRFGTTINCTDC
SMc00887	0.460826	0.925815	-0.7071	0.494902	-2.31968	0.00188002	-3.9432	0.00468281		Diguanylate cyclase/phosphodiesterase		MTLQELGIDRPKRDSTHGAPFVDPLTELGNARHLKETVCTLAAERASDPAPFTIGLANLDGFKPINDLFGPEAGDQILRQVAHRLKACVPEGATVTRTADDEFAIVLPLVFERRSAEKRGQMLKEVLSSPFALGDRNVRLSASFGFAVYPFAGDTFDDLLKSADTALYRSKRRGRGQITVYSQEIAQEMKHATQLEQALRNAIIAGGIDVHFQPIVDLRSDRPVGFEALARWCDADLGYVSPAVFVPFAEERGFIDALSEMLLRKAARAALSWPEDLFLSFNLSSVQLMDPATSARLLAIIAQVGLDPRRLELEITETAAMADAGTAQRIVTELRAAGVRVSLDDFGTGQSSLGRLRDFSLDKVKIDRTFVSGISTDRTSEHIVKAIVSMCEGLELAVV…
SMc03022	-0.071116	0.995956	-0.198567	0.895869	-2.31757	0.00342411	-3.72679	0.0134452	motA	Chemotaxis (motility protein A) transmembrane	BiologicalProcess: chemotaxis (GO:0006935);BiologicalProcess: ciliary or flagellar motility (GO:0001539);CellularComponent: membrane (GO:0016020);MolecularFunction: motor activity (GO:0003774)	MNIIIGLLVTFGCILGGYMAMGGHLEVLNQPFELMIIGGAGIGGFIMANSMKVVKDTGKALGEAFRHKVPKEREYLDTLGVLYSLMRDLRTKSRNEIESHIDNPEESSIFQSAPTVLQNKELTAFICDYVRLIIIGNARSHEIEALMDEEIQTITHDKMKCYHAMTTMGDALPAIGIVAAVLGVIKAMGAISEAPEVLGAKIAAALVGTLLGVFLSYSIVGPLVANIKSVREKQNRLYVIVKQTLLAYMNGSVPQVALEYGRKTISAYERPSIDAVEQEMMNPGGGSESKAA
SMc03027	-0.0366148	0.998327	-0.0124986	0.993109	-2.30069	0.00465086	-4.67265	0.00237618	flgB	Flagellar basal-body rod protein		MEPIQLFELASRQAQWLTVRQNVVAGNIANANTPHYRAKDVQPFESVLQNTGIQMAATHRAHFTESPEAAHVTEVSALDDVAVQQSGNTVALEEELMKTGAIKRDYELNAGLVKSFHRMILMTVRK
SMc03021	0.93631	0.755688	1.10899	0.28468	-2.28312	0.00534699	-3.35264	0.0365594	fliM	Flagellar motor switch transmembrane protein		MSTSTASNVHAFDRRLIARMTGALGDDKVIGRTALELAQVFDELLPGVLQSETGCDVTIAYAGFRTGLRNELIAALGDGVLLGDLSLRNWCADFQVGCDSPVLIALVEALLGAEPTSIEEPAPRSLSKIEIDVALPVFHGIAEVLRTAVNAPGGFEPVVGRPYNSAERAKPDPVLQDVFAASIDMTIGLGPVLSTFSVIVPQSTLLKTRVVSRKGAGEDRNAKTEWTEQLEEQVRRSAVALEARIRLESLTLDTLSRLQAGDVIPFHDGQDVRVEVSANGRDLYVCEFGRSGSRYTVRVKDTHGSEQDILRHIMS
SMc00998	-1.97904	0.00341117	-1.61759	0.00884912	-2.2535	6.66e-05	-2.15933	0.0410376		Conserved hypothetical signal peptide protein		MRTIITMAIAAAALATGLIAGPAYAVPANMTVGGATNPPIGHYEFCKANPSECAAIGADHGPSVLTRDSWKKILEVNYEVNQAIAPMTDMEIHGVEENWSYPDAVGDCEDYVLLKRRRLIESGFSPADLLITVVLQPNGDGHAVLTVRTDRGDFILDNMRSKVLLWSDTEYTYLKRQSSEHAGRWVKLQDGRALAVGSVSAQ
SMc03032	0.0554014	0.996537	0.344263	0.827486	-2.24068	0.0160511	-3.16964	0.114989	flgI	Flagellar P-ring precursor transmembrane protein	BiologicalProcess: ciliary or flagellar motility (GO:0001539);CellularComponent: flagellin-based flagellum basal body, distal rod, P ring (GO:0009428);CellularComponent: outer membrane-bounded periplasmic space (GO:0030288);MolecularFunction: structural molecule activity (GO:0005198)	MKINACNWLLTLAVVFAATLTSAYAASRIKDVASLQSGRDNQLIGYGLVVGLQGTGDSLRSSPFTDQSIRAMLQNLGISTQGGDSRTRNVAAVLVTATLPPFASPGSRLDVTVGSLGDATSLRGGTLVMTSLSGADGQIYAVAQGSVVVSGFNAQGEAAQLSQGVTTAGRVPNGAIIERELPSKFKDGFNLVLQLRNPDFSTAVGMAAAINRYAAAQFGGRIAEALDSQSVLVQKPKMADLARLMADVENLVIETDAPARVVINERTGTIVIGQDVRVAEVAVSYGTLTVQVSETPTIVQPEPFSRGETAYEPNTTIEAQADGGTVAILNGSSLRSLVAGLNSIGVKPDGIIAILQSIKSAGALQAELVLQ
SMc00360	0.88284	0.730828	-0.107758	0.941595	-2.23901	0.00183995	-2.83099	0.0498873		Conserved hypothetical protein		MASWTGVKASFAALCALFISTNTAIPAQAGATPWMQTGAVTSQPIGHYEFCQKYRGECNVRSKAKVPPRVTAGGWAAIRQVNASVNRQIAPVTDIELTGRDEVWSYPGRQGDCEDFALEKRRRLMQKGFSAGNLLMTVVRKPDGEGHAVLTVRTAQGDFILDNLDDGVRLWTHTPYRFLKRQATNHSGRWVTIDNSGEVLVGSVGN
SMc00638	-0.991179	0.635379	-0.56367	0.580071	-2.19326	0.00209675	-2.86482	0.0447129		Putative heat resistant agglutinin 1 protein	CellularComponent: cell outer membrane (GO:0009279);CellularComponent: integral to membrane (GO:0016021);CellularComponent: membrane (GO:0016020);MolecularFunction: porin activity (GO:0015288)	MKKIFRGVAAALLSGTPVYAADVYQPPVEAPFVEQPVEVVEASGWYLRGDVGYAWNDLRGAHYFQGSNSNLVDFDRADVDDSYVLGGGVGYQINSYLRADVTLDYLGESDFNGSTSGGCGVAVNCVSNDVASMSAWSLLANAYVDLGTYGAFTPYVGAGIGGTRVKWGTLRNTSCDVTDPSNCDPTIEHKGESDWRFTYALMAGTSVDLTCNLKADVGYRFRHINGGNMFGYNLNSGPAYDKDIYVHEARAGLRYSFGNNCEAAYVPPAEPIVYK
SMc03029	0.410289	0.925815	0.258339	0.826984	-2.18731	0.00116391	-3.98523	0.00180969	fliE	Flagellar hook-basal body complex protein	BiologicalProcess: ciliary or flagellar motility (GO:0001539);CellularComponent: flagellin-based flagellum (GO:0009288);MolecularFunction: motor activity (GO:0003774);MolecularFunction: structural molecule activity (GO:0005198)	MIDAIQSVGAFSTIRETEGAGPAPSASLVMPGAGTAAPQAGSFAEVLGNMTTDAIRSMKSAEGTSLQAIRGEANTREVVDAVMSAEQSLQTAIAIRDKVVTAYLEIARMQI
SMc04170	-0.503608	0.903342	-1.35252	0.119718	-2.17942	0.00188002	-2.43973	0.135383		Two 2-component receiver domain-containing protein	BiologicalProcess: regulation of transcription, DNA-dependent (GO:0006355);BiologicalProcess: two-component signal transduction system (phosphorelay) (GO:0000160);MolecularFunction: two-component response regulator activity (GO:0000156)	MSFFGISGMYFSGESLGEHRIVLAEDSNLFASMVSKRLKELFDIDVIVCRDYEDLQFAVENASFAPSLAISNINLPGAENGEALTYLIEMSVPTIVFTGSFQESTRETILAKDIVDYVIKDSVFAVDMLAESVCRFLTNQQHHVLIVDDSATARAVLTTQLKRYNFRTSSAENGSAALEILKNNPDIALVITDYNMPDIDGFELTRRIRAAHGPHQLRIIGVSSSKDRLLSARFLKAGGNDFVVRPFVNEEFYCRVNQNLDTLTKVRTLNARTKIPA
SMc03024	-0.123513	0.987943	-0.00152933	0.998817	-2.16136	0.0016767	-3.81785	0.00255524	flgF	Flagellar basal-body rod protein	BiologicalProcess: ciliary or flagellar motility (GO:0001539);CellularComponent: flagellin-based flagellum (GO:0009288);MolecularFunction: motor activity (GO:0003774);MolecularFunction: structural molecule activity (GO:0005198)	MQTGLYVALSSQMALEKRLNTLADNIANSNTVGFRATEVKFNQVLGDTKPTKVSYVSEGEEFLSTKTGALARTGSALDFAIKGDAWFSIDTPGGPALTRDGRFTLTETGELVTIKGYPVLDAGGAPIQLNGGAGEIAVGADGAIHQNGVQIALLGLYEADFSKGFMRYDNSSVMPAAQPEPVVDRFDVGVMQGFLEESNVNAIQEMSQLIMITRAFDNVTALMRDSEGSLDKAIETLGGSR
SMc03005	-0.313518	0.966959	-1.1988	0.237164	-2.16077	0.00894565	-3.96379	0.00880729		Conserved hypothetical protein, required for motility, contains an anti-anti-sigma domain		MASRNSARNTLMLAPVLDLNEATVLHERLLALKGGAVAIDASAVERVGTLCVQVLMAAARSWEADRLSFTFAEVSDAFIKTTQLIGADIGPLMAKEI
SMc03066	-0.13729	0.9836	-0.695792	0.300448	-2.15801	0.000101468	-1.74169	0.183926		Conserved hypothetical protein		MSSAAPVINRHFLNKEESFMYDREANFPMEDTRNEARIEFTEKGMQHLSSRRCEIIKLSRSSALIGILTQFQLPQNFYLDIPSARIPLIGCLLRRVHANNIIEARFLRLLSERDLNRIFVYSTHPNHRNRTLDIYR
SMc04359	-1.35407	0.176472	-1.82092	0.00876258	-2.15547	0.000373745	-2.49476	0.0302142		Hypothetical transmembrane protein	MolecularFunction: nucleic acid binding (GO:0003676)	MGRWYLAAAVIVGGIVAYEHRGEFGHLPGASKLTALLSHAEKPAEKRAQAKKPAEKKPPKKVELATIPIPFRPKEQTGSIAPKTALIPPAPVELPVRQSLEQASLRPAESGTFYFCGIRHDNCVLDGDTFLYQGQRILIADIDAPETKLAKCDEERSRGSYAKARLRELLNSGNFALVASETSPGDEPGKRRLVVRNGRSLGDILISEGLARKRTGQPQSWCGQSTARVSG
SMc01719	-1.12173	0.447959	-1.65117	0.0307961	-2.15186	0.00105535	-2.79409	0.0256594	mcpT	Probable chemoreceptor (methyl-accepting chemotaxis) transmembrane protein	BiologicalProcess: chemotaxis (GO:0006935);BiologicalProcess: signal transduction (GO:0007165);CellularComponent: membrane (GO:0016020);MolecularFunction: signal transducer activity (GO:0004871)	MKIRGKINLIVGIMSLLAIAITGMSLLIVSEYNQRLGEYQNASDRAFKGERLNRLVTAVVMEARGIYAAPTVEKAKPFAEGILKNLDKIDALLTEWRPLVPADVLPAFDTLVERAEEFKTFRSETARLGTQVAPKAANEQGNNEANRANRKAFQAEIDVVVDENLASLQTITADLADYKRSIVLIVLATAALGMLAGIGAAFYIATNHLSRPILDLTGKMKLLAGGDLSVDVPFAGRKDEIGDMAAAVEVFKQNSLAVRELNAQEEILREKSADLQSSIATVVAAAAAGDFTRRISKDYDNDDLNRFAASVNELVNSVDTGIAETRRVIASLATGDLTQSMKGQFQGAFAELQTNVNDTLQTLQKTLREVRMTTDSINGNSTELRSAADDLSKRTEQQA…
SMc01796	-1.07733	0.164037	-1.5107	0.00415295	-2.13495	2.09e-05	-2.02384	0.0208738		Conserved hypothetical protein		MMASSDFTLSPETSAGRYHSAGSLAHGGSAADRITISVHADMAELEAEWRALDESSGNSLHQSFDWCAAWTKTHGSELLIVRGAAGREPLFLLPFEIERSRLLRAARLIGSEHSNLNTGLFGAGIGNVPAAELTAALTGGIGRQLRRFADVIVFDRTPRIWRGAPHPLAVLAGIENPNASFQLPLLGTMERTLAQINAKRRRKKMRISERRLAEIGGYDYVIAREAQEAHALLETFFRQKAARFETLGLPDSFREAETRTFFHALIDARAPEPGNLLELNAIRLRGEHAGRIVAVAGLSRKGDHVICQFGSIDEEIAADASPGELLFYRMIERLCAEGVALFDFGIGDQPYKRSWCTVETTLRDIVLPLTFRGRLAAGGFRAIARAKRLVKANETLYAF…
SMc03030	-0.271073	0.961076	-0.410874	0.675134	-2.13207	0.00109522	-4.1515	0.000913717	flgG	Flagellar basal-body rod protein	BiologicalProcess: cell motility (GO:0006928);BiologicalProcess: ciliary or flagellar motility (GO:0001539);BiologicalProcess: flagellum organization and biogenesis (GO:0043064);CellularComponent: flagellin-based flagellum (GO:0009288);CellularComponent: flagellin-based flagellum basal body, distal rod (GO:0009426);CellularComponent: flagellum (GO:0019861);MolecularFunction: motor activity (GO:00…	MKALSIAATGMNAQQLNLEVIANNIANINTTGYKRARAEFSDLLYQTERAQGVPNRSNQAIVPEGAIIGLGVQTSAVRNLHIQGSLVNTGNDYDLALVGRGWFQIETPDGETVYTRSGAFNTNATGQLVTIDGYTVVPGVTVPQDATEIVFTSSGQVMVRIGNDTELQEIGQLTIANFVNEAGLEPMGENLFRQTPASGDPIVGTPADPGFAQVKQNYLESSNVDPVKEITDLISAQRAYEMNSKIIQAADEMAATVSKNLR
SMb21514	-0.772596	0.548567	-1.66696	0.00411993	-2.12656	6.08e-05	-2.18921	0.0218805	hemK2	Putative modification methylase		MLSDALHFSFRLPARASVRRTTSNPITEGAFVLQGDNHLDGRTEGRSPRLVRFMGVDLELAPDVLVPREETELLGRNAAAILTERAGPATVIDMCCGSGNLALGIAEEVPLARVWGADLTDSTVALARRNVDRLSLGDRVVIRQGDLFTALAGEDLEGAVDMIVCNPPYISTSRLEGDSAHLLASEPREAFDGGPYGISIHQRLIREAVAFLKPGGWLLFEFGEGQDRQATALLARTKAYEAVTFAEDSAGKPRVALARRLGGAAATAAADGASR
SMc03007	-0.59017	0.838361	-1.73397	0.024986	-2.09144	0.00170189	-3.95468	0.00180969	cheA	Chemotaxis protein (sensory transduction histidine kinase)	BiologicalProcess: chemotaxis (GO:0006935);BiologicalProcess: peptidyl-histidine phosphorylation (GO:0018106);BiologicalProcess: phosphorylation (GO:0016310);BiologicalProcess: signal transduction (GO:0007165);BiologicalProcess: two-component signal transduction system (phosphorelay) (GO:0000160);CellularComponent: cytoplasm (GO:0005737);CellularComponent: intracellular (GO:0005622);MolecularFunc…	MDMNEIKEIFFQECEEQLAELESGLLKLNDGDRDPETVNAVFRAVHSIKGGAGAFGLDDLVSFAHVFETTLDCVRSNRLEPNQDVLKVMLRSADVLADLTNAARDGGGVDEARSRQLIKELEALANGELPQAAAESAPKTTPAGVAPAAPVVNEEGFQPVAFSFDDFETGDEPTIEPSTYEIVFKPKSDLYSKGNDATLLLRDLSRLGEMSIHCNMDTLPPLDRMNPEEAYFSWKISLKTDKGEEAIRSVFEFAEWDCELDVALAGGTVGMDEDLPMQPVPFDLSILEDEAQAPAGEEDRAAASEGDSRNAAVAAAQTASNVLQMAQSTARVSPENARNSQSASAAQAAAQQAASAATPTIRVDLDRVDRLINLVGELVINQAMLSQSVIENDTNGTSS…
SMc00060	-0.479022	0.830213	-1.33112	0.0307961	-2.08974	0.00013927	-3.19232	0.00153727		Hypothetical protein	BiologicalProcess: metabolic process (GO:0008152)	MAPRKRKQPERKRAARRGAGLALRGLAVVGRGLVLTGRLISRHPVSAGGSAIFAVVFSFVAANAMWYQNGTHPSPLLRTRVPLVSPEVAERLAAAKGEPVEQRDVTTFVIEREGDAKAGDAATAGSNERHASLPAQDVPEADAHGSTVSTLVADIQKELARLGFYEGAPDGRSGPKTSAAILRFEKQAGRTETGAPSADLLRALRNAGASPPAVATPANRPYSDPKTVPAEADPVAAAIRSAEKGNALDPRTEVPVSSEMVMNIQKGLSNLAYADVVVDGVAGDQTRAAIRHFEKHYRLPQTGEPNPKVLKKLKEIGAL
SMc01561	-0.743783	0.836063	0.137159	0.934096	-2.08397	0.0160511	-3.08033	0.0819219		Hypothetical protein		MRWVFVVVLLLLAGCGTVPRETRNACAVFEQRDGLFNNWRRAAYAAEREYGVPVPVLMATIYAESGFRHNARPPRTKLLGFIPWTRVSSAYGYSQALDGTWARYQAETGRWTARRSDFGDAIRFIAWYHNQSHQRNGIALNDTYRLYIAYYHGHSGYARGNWSDTAKAGAKRASGMAANYARQLRGCGS
SMc03025	-0.312946	0.937792	-0.296149	0.756001	-2.07866	0.000395247	-3.85865	0.000518516	fliI	Flagellum-specific ATP synthase	BiologicalProcess: biosynthetic process (GO:0009058);BiologicalProcess: protein transport (GO:0015031);CellularComponent: cytoplasm (GO:0005737);CellularComponent: proton-transporting two-sector ATPase complex (GO:0016469);MolecularFunction: ATPase activity (GO:0016887);MolecularFunction: hydrogen ion transmembrane transporter activity (GO:0015078);MolecularFunction: nucleoside-triphosphatase act…	MAREAAEKTATSTSLAALAGLVERYANPDFAIAPGGHVQTISPGHYTVSGLSRHVRLGDFVAHKSTTGTHLGEVVRVEPERVVVCPIEPGDPIGIHDVVIRKGAFRIAPTDNWCGRTINALAEPIDGLGALLQGDIRRSIANTAPPSMTRKRVEQGFRTGVRAIDIFSPLCLGQRLGIFAGSGVGKSTLLSMLARADAFDKVVIALVGERGREVREFIEDTLGDNLSKSVAVVATSDESPMLRKMAPLTAVTIAEHYRDKGDNVLLIVDSVTRFAHAIREVATAAGEPPIARGYPASVFTELPRLLERAGPGAEGAGTITAIISILVDGDNHNDPVADSARGILDGHIVLDRSLAEEGRYPPVNPLASISRLARKAWTPDQEKLVARLKSLIHRFEETR…
SMc03010	-0.384177	0.924822	0.091459	0.941793	-2.04615	0.00100034	-4.28755	0.000422341	cheB	Protein-glutamate methylesterase	BiologicalProcess: chemotaxis (GO:0006935);BiologicalProcess: regulation of transcription, DNA-dependent (GO:0006355);BiologicalProcess: two-component signal transduction system (phosphorelay) (GO:0000160);CellularComponent: cytoplasm (GO:0005737);MolecularFunction: protein-glutamate methylesterase activity (GO:0008984);MolecularFunction: two-component response regulator activity (GO:0000156)	MSAPARVLVVDDSATMRGLISAVLNADPDITVVGQAADALEARQAIKQLDPDVVTLDIEMPNMNGLEFLDKIMRLRPMPVIMVSTLTHRGAEATIAALEIGAFDCVGKPQPGDTHPFRDLADKVKAAARSQRKSMITSNRAAAPAATAVSDSRAGRKIVAIGASTGGVEALITVLQKFPANCPPTVITQHMPHTFTKSFAERLNRLCAPTVQEATDGARLEVGRVYLAPGGERHLEVHNAAAPCCRLVDHPPVNGHRPSVDVLFDSVAELAGRNAIGVILTGMGRDGAAGLLKLRHAGARTFGQNEKTCVVYGMPRVAYELGAVETQLPLGSIGEEILKTAAARKEGIE
SMc00033	-0.222509	0.94145	-0.749794	0.179196	-2.04328	2.98e-05	-2.81088	0.00116547		Diguanylate cyclase/phosphodiesterase		MSAAPAEILSLRRFGDDQIVTLAKLVIENALQPIVEATTGAVFGYESLMRGFERLGFASPVELLDKAEAAGQLLALEHLINSRAVAAFATLPDFSARTLFLNFDARLIGGEGDIVERLVSHLKRANIAPSSLCFELSERFDSSKMPDFPVLVRQLRLAGFKLAIDDFGAGFSGLKLLCDQPVDYVKIDRHFVSEIDKDARKRHLVRHTVNMAHALGTRVIAEGVETEAEFLVCRDLGCDLMQGYFIARPTTHIMELQAVYPHLEPTSGTRRPSSTLDSILIRKEIEQLPAVRESDDLDSVFHLFRLNPRQAFFPVLNANGEPRGILHEYHVKEMIYHPFGRDLLKNRLYQRRISHFVTPAPIADLDTPADEMLKIFAGMDGSDCVMLTENMRYAGILSA…
SMb21515	-0.993607	0.707404	-2.1498	0.01623	-2.02983	0.00911539	-2.88936	0.0681017		Hypothetical protein		MSDIRSLAVEDIPAVARLFQKVFRNSAEEPPPAFIEYLRQLYIDAPGNDPEIRPLVYSNDDGRISGFVGANTLAMTYRGRPLRAAICGSLMVEGHESDPMAGARLLKAFLAGPQDLSFSETASEVSTQMWTKLRGAVLPQYSLDWIRVIRPASFGLDLVASRFGPARALGPLAHAFDRRHRGKLRRGELRWSGVPDAATTQGPLQVADIDRHGFAELFAPLTRQFAVQPAWAEGQLDHILEDAEKKPEFGAPVLAAVRTRSGAPVGAFFYHLQPGGTARVLQVLALPGQAGSILDCLIEHAAARGAAAVRGRTQPALLEAMMGRRIGFVHAASTVVHSREEELVDAFRHAQGFINGLAGEHWSRLIGGTFNRI
SMc00001	-0.81396	0.766223	-1.20698	0.19847	-2.02049	0.00894565	-2.39861	0.233157		Hypothetical protein	BiologicalProcess: carbohydrate metabolic process (GO:0005975);MolecularFunction: catalytic activity (GO:0003824);MolecularFunction: hydrolase activity, acting on carbon-nitrogen (but not peptide) bonds (GO:0016810)	MKHGFAGLVRYHAKRTAITGGLEAAHLLARARLMGAARGRGAIFTLHHVRPKVPRAFDPNAHLEITPAFLEEAIVTLKRDGYRLVPLDDLPACLASADNRPFACFTLDDGYRNNLDHALPVFERHGVPFTVFVTAGYLDRSHTLWWETIADLLSVCGRFRFDFGAGEEAVASDNLAQKQAAFDRIAAYVHGSDEAHALATLNKAAHEHGIDPLAITERLTLDEEGLRSLIRSPLASLGGHTISHRALARLGDDEARREISASAERVRTITGRRPSSFAYPYGDRLAVSPRDHLLAAELGFAVAVTTQPGMLSEAANPHALPRISLNGHFQAARYVTALGSGIPFRLLARRAG
SMc00983	-0.712706	0.707404	-0.849873	0.219764	-2.00866	0.000373745	-2.26779	0.0367184		Hypothetical/unknown protein		MAKLRYYDAADKAAAPPKAKAHTEFLRTGRIDRRRWMPNERQYLSYAEVAQQTARKLTTAGETTHRRINGFHASIQFPKMVFHRTLPSSPHLGYCHVTAAKTCLANGHEITWSFYFANFFCELGNETHFFDRIQPGYSRMYFAVAIEPDASEERIVVNRNVRGNGLIFRTQDPKVALKNVLMLGARDEALRRIVRSL
SMb21513	-0.713296	0.817328	-1.36941	0.142003	-1.99822	0.00912155	-2.40183	0.226703	wzx2	Putative cell-surface polysaccharide exporter protein, PST family		MAPEGVTEQRGDRPFLPMVVSYLASGGSLVLGSAAQLLTFAILARWLGVHEFSVFVAITAVANIAVHLCGLGAMECLVRRVARDRAIYPQMLGHNVILTAASGAALVLLGAVVLPFFFTLSPDPVTNVAVITLMLVTNILLVRVIVLTEQIYIAHTDFASANKVVVGFAAARTVAAALACIAFGVTSVAYWAVWQFLCHVLVALLCMRAIRGLGTPRYRIVREEIPQGLYFSIPFILRALRQNADLLVLSLVTTAEVVASYSVARRMLESSYLSVEALNRLIYPGSARATAAGLHQALQRVRRVLAAATVISLAAAVTVFVLAPVLPYLFGKDYLSLVGFVRILCWVVVPLAMWSVAVEALGASGAHAARATVMGLGSIAGAGLAVWASWYAPPMGTFL…
SMc00765	0.248214	0.966959	-0.505439	0.575596	-1.98864	0.00176762	-2.80845	0.0218805	mcpZ	Probable methyl-accepting chemotaxis protein	BiologicalProcess: chemotaxis (GO:0006935);BiologicalProcess: signal transduction (GO:0007165);CellularComponent: membrane (GO:0016020);MolecularFunction: signal transducer activity (GO:0004871)	MFIDRILARFKIQTKVLFFILPFVVSISAVGITGLYASGLLQGRMEISNSVLKTLSGFKDVYAQMNNFLQQTTDESRRMLKDAIVTQKEVLAETAAQVAGGNGEDELAAAIAATSDIETRIDGLWTLHEGEQKLRAETRADLERLAAEQAKINEEANRLQYAVRKDENAAKTMLRNAEKLMRASRFYAEFATEVSGAITVEEKLKVAEGHFPAIGRTQRDIFVLLPKGENSLAETVNSASGAIGALIKTPPGPETLAGLSKYVDRFRTASFRLEAASVGKMREATQIFSELDGKIAGTESVLTATRRLSTSLTDIQIAAAAFLGTTSEESRKKLLDRFLAVQSNLTTLRGIASGMSFFDQAAGALLPIIDGMKKDGLALVEITDKRTVEFGAAGAAINE…
SMc03009	-0.16974	0.980936	-0.538797	0.536513	-1.97726	0.00137663	-3.58082	0.00224976	cheR	Chemotaxis protein methyltransferase	MolecularFunction: S-adenosylmethionine-dependent methyltransferase activity (GO:0008757)	MRVQANIDQRPYPDECLASGEYPLTRRDLTEIAAMIYADAGIYLNESKASLVYSRLSKHIRNLGLKGFRDYCQLVASPAGAAARRDMLSHLTTNFTRFFRENHHFEHLKTDVLPGLIARAKNGGRVRIWSAACSDGQEPYSIALTVLSLLPNAADYDFRILATDIDPKILALARAGAYDATALETVNPAMRKQWFSEVEAGGRRKWQVDDRVKRLITFNELNLMAQWPIKGPFDVIFCRNVVIYFDEPTQMKIWSRFAGVLDNGGHLYIGHSERVSGDAKALFDNIGITTYRHTGKFHGGRA
SMc03006	-0.00970092	0.998732	-0.469036	0.603915	-1.94972	0.00185629	-4.35281	0.000422341	cheY1	Chemotaxis regulator protein	BiologicalProcess: regulation of transcription, DNA-dependent (GO:0006355);BiologicalProcess: two-component signal transduction system (phosphorelay) (GO:0000160);MolecularFunction: two-component response regulator activity (GO:0000156)	MKKRVLTVDDSRTIRNMLLVTLNNAGFETIQAEDGVEGLEKLDTANPDVIVTDINMPRLDGFGFIEGVRKNDRYRAVPILVLTTESDAEKKNRARQAGATGWIVKPFDPTKLIDAIERVTA
SMc03008	0.302995	0.962572	-0.137741	0.920767	-1.92504	0.010878	-4.15548	0.00241796	cheW1	Chemotaxis protein	BiologicalProcess: chemotaxis (GO:0006935);BiologicalProcess: signal transduction (GO:0007165);CellularComponent: intracellular (GO:0005622);MolecularFunction: signal transducer activity (GO:0004871)	MTNAAKHLTNGGRELIAFRVGDQEFCVNIMAVREIRGWTPATPMPHAPAYVLGVINLRGAVLPIVDFSARLGMKAAEPTVRHVIIVAQVKSRVVGLLVDAVSDILTVSDRDIQPTPDIASDFERSFARGVLAIEGRMICLVELDSVFPSEEREAA
SMc03142	0.0617096	0.996014	-0.568667	0.652807	-1.88574	0.0470972	-1.79251	0.999803		Hypothetical transmembrane protein		MRHTLAEVIEIDLQAQPPRLQSVELQALYRREGEVTRRMASRQGLWVAVAVYLLFAATDILLVPDVAFYAILARLAVGATAIAAIETLFRLDAETKWFDLTCAGALVAGYWGWLFPSLMTSQTESISYYMIFGAIFMMGANLFFSFHFRLSVATSGIVLATFFLALIFYIPKSVSYQVAFGTFYVSCFVFTSYVN
SMc03178	-0.583829	0.755688	-1.08927	0.0739882	-1.87061	0.000333033	-2.51631	0.0079469		Diguanylate cyclase/phosphodiesterase	BiologicalProcess: regulation of transcription, DNA-dependent (GO:0006355);BiologicalProcess: signal transduction (GO:0007165);MolecularFunction: signal transducer activity (GO:0004871)	MKPHHAMSPLSRFLTPSYLPAVIAALVVVVAGVLADNQNRIVSEARLRSEVADALNPIRSSLESSVNGNIQLVRGLIATIETEPDMQQQRFGELARSVFGAGSQLRNIAAAPGLVVAMVYPLTGNEKAIGLDYRTNDKQRSSVMRAVASGEMVLAGPVDLVQGGRGLIGRFPVTTGPEGGRRFWGVVSAVIDVDRLYRDSGLSSPALDIAIAGRDGTGRGGPHFFGDPAIFENAPVEMSVSLPGGSWRMAAIPKGGWPTTPQNAWQVRFLIAFGGLMIVAPMIVAGRLMAERQANFRALRQSKDQLQELSHRLRIALDTSKIGIWELDVDSGTLLWDSRMKELYGIGSSMREVYEDWRNTLHPDDLARAEAEFAGTLATGGAYNTEFRIRLPDGEVRHI…
SMb21506	-0.655201	0.766223	-1.27313	0.0904437	-1.86303	0.00268066	-2.61263	0.0302142		Probable exopolysaccharide transport protein		MYRRSEPEGLGLRLERRHQRLRSGGGSLLDLVPAVTEEPAANEEAPAEAEDGTSAPVVDIPVPAHQARALEKQPSPVADFFPQLHLLGSIGVNDLIGWLRNGARWIVLALVLSVAAAFAYAVTATPRYTVYTDLVVDPSNLNVVSDDVFTTNPQRDAQLLEVESKLRILTSRNVLQRVIGEMRLADDPEFVRPTLLDWLKALIAPRDAEADKELAAMRALSERVEARREERSFVVILKVWSEEPAKAIALSDAIVEAFEAELFQSAAESAGRVAQNLNERLDELRRNVTEAEKRVEDFRRDNGLQSTNGELVSNQLSSELNTQVLDGQQRFIQAETRYRQMSAAVAEGQTASASVFESANMTNLRQQYNALQQQIGSMQLTYGERHPRLVAARSERTTL…
SMa2239	-1.28155	0.444977	-1.21656	0.188571	-1.8549	0.0160511	-2.1702	0.357614		conserved hypothetical protein		MAETQIEWTDATWNPVAGCTIMSAGCTNCYAMAMAKRLEAMHVDKYVGLTRTSGARTVWTGVVREDEAALLIPHTWKKPRKIFVNSMSDLFHDSVTDEFILKVWQVMRDTPHHNYQILTKRPDRMATVVRQVIGEVLPNVWLGTSIENGAVAERVDHLRQVPAAIRFISFEPLIGSVGAIDLTNIHWAIVGGESGKSARPIQEEWIDEIYGRCLDHETAFFFKQWGTWGKDNKRRSKKANGREYKGRTWDQMPTHPAVL
SMb21505	-0.0897589	0.992999	-0.174873	0.879649	-1.81935	0.00288353	-2.42843	0.0473103	wzy	Putative membrane protein, similar to Wzy-like polysaccharide polymerase ExoQ		MDRAGYGEVEPTNAVKARVGTVLFMAIFLFFWISINPFVDLTGEAVLDPSAGNSNRLNQIISLLLFTGMLGCGLVHPLREAILQPRALLAILFSWFIFVSLVSAHPMLGIKGAILALMVTVNASVYLLLPASERHFAKMLAIGILIMLAVAYYGIVFKPQLAIHQASELREPMNAGLWRGHFPHKNSAAAAMVIAAFIGLYVMNTWSRFAGIVIVALSFVFLVNTGGKTSTAMLPAILLLALIFEKVRFLRIPIAVGGVGLFNLFAVGSAVFAPLGDFISGLGIDATFTNRADIWRFAFGALAEQPLTGYGFKAFWQTEELVYSGGSVETWAVAAANGHNSYLDIALMTGFPGLALTLIWILFLPLRKIARIAPEREHSHLTRLFVRIWLYTIFNAGLE…
SMc01791	-1.01228	0.546768	-1.26008	0.105132	-1.80593	0.00475065	-1.98564	0.258698		Conserved hypothetical transmembrane protein		MTAVTASRPVILRPQLAAISLVGSCLVTIGVFLSGFVIAEPAPYEVFMAGLIGLWALFGLRISRATAPLTVLLVLFMIGGILSLTVMADLGTGPMYMAVTGFLCLTAVFFAAIIEESHQRLPLILNAWVAAAVITALLGILGYFGAIPGAANFTLYDRAKGAFQDPNVFGPFLVAPTLYLLHGLLTQPISRAPLKIAGLLVLTLGVFLSFSRAAWALDLFCVVAFVFVMLLKQRSGLFRLRILVLTLSGALFVVAALVVALQSDQVASLFSSRTQLVQDYDGGHLGRFDRHRIGFLMAMEKPLGIGPMVFSTMFPEDEHNVLLKSLTSYGWLGFVAYVALILWTLSLGFRFLLLERPWQPYLMIAWTTLMGHVGIGNVIDTDHWRHFYLLLGILWGCAA…
SMc03052	-0.624176	0.903342	0.0301918	0.98567	-1.7954	0.0892891	-3.53501	0.0430387	flgD	Putative basal-body rod modification protein		MAVSGVNNTSNSYTPTVSATDSAGDASAATLNYESFLKLLVAQMKNQDPTQPMDATQQIAQLATFSQVEQTIKTNKNLESLLQRTALSEADAVIGRTVTSADGKTTGVVKEVKLYSDGIIAVLDTGKELVIGPGVIMK
SMb21502	-1.01069	0.337359	-1.10608	0.0827675	-1.78298	0.000828944	-1.56232	0.338823		Putative glycosyltransferase		MPGGATASMPASVYRELPIERRRVMMLGLRGIPNVQGGVEKHVEMLAGRLIAHGWDVEVVGRRRYLAVPAPHSWNGIRVTPLWSPRMMALEAIVHTFLGVCYAALRRPDILHIHAVGPALLVPLARLMRLNVVVTHHGYDYDRQKWGAFARRMLRAGERMGMRLAQGRIAISRDIADTMGERYRVPVSLVPNGVTVSRSSSETGILGEFRLTRRRYILLAARLVPEKRQIDLIQAYAKLGNSGFDLVLAGGAEFAGVYEEEVRALASRVPGVVLTGFQTGDRLAELFANAALFVLPSSHEGMPIALLEAMAHGLPVLASDIVANRQLGLPAGDYFPLGNVDALSSAIAEKIANPPDEQEVLAQTERVEAVYSWSSVALKTLDVYRAVTK
SMc03048	0.892607	0.730828	0.509591	0.626383	-1.7738	0.0188974	-3.65928	0.00664336	flgK	Putative flagellar hook-associated protein	BiologicalProcess: flagellum biogenesis (GO:0009296);CellularComponent: flagellin-based flagellum hook (GO:0009424);CellularComponent: flagellum (GO:0019861);MolecularFunction: structural molecule activity (GO:0005198)	MSLSSAIAIAQSAFSTTAQQTATVSKNIANSGNADYSRRMAMLGTTPGGAQIVSIYRAQNEALLKQNLIGISQSSAQSSLLSGLEIMKSALGGNDYESSPSTYLSAFRNSLQTFASTPGNATIAATVVSDASDLANSISKTSAAVQDLRLDSDKKIAEEVANLNRLLAQFETANNAVKQATAAGTDATAALDDRDKILKQVSELVGISTVTRANNDTVIYTSGGTVLFETLPREVTFAPKSAYDATVTGNGIFIDGVPLAAGSGADTSAQGKLAGLLQLRDDIAPTFQSQLDEMARGLVTLFKEGGLPGLFTWSGGTVPAAGAVQPGLAASLSVNPAAKANPFLLRDGGFNGVVSNPDGNAGYTVLLDGFVTAMDGDMAFDGATGLDATSSIMEFAASS…
SMc00986	-0.108281	0.987943	-0.59528	0.475515	-1.76296	0.00342411	-2.96649	0.00858401		Hypothetical protein		MVSTYLDYNLIARDMKLSLRRVSEQTIVARDTQYYRENIGSVASVDEFLADYRLHSYAMKAYGLADMIESVAFMRKVLESDLSDDNSFANKLTDERYRDFTMAFSFSGGTAVSQTEAQLDEMIGLYNTSIASIGETQKEETRYYNVMIDKVTSVDQLLNNDRLRTYVFTVFGIDESTYSRETLRKVLSSNADDPDSYENTVLEPRLSELEAARADAQAKLQQSGTTQAEKLELQAKIATYNKSISTVSNYLAMAAAFQFEADGTVAAGSAQTAAHKKTMNELYVSSNSRVTPQAALLNKADFEEKIASITTVSELVADTRLYNYIRTAFDLNEVTIVPATIKNILTSDPDDPNSYINTIGKGNENYKALARAFNFQADGTLAAGDAAQTAEQTTLTSSR…
SMc03051	-0.363757	0.925815	-0.0697481	0.955574	-1.75486	0.00268066	-3.30895	0.00241796	flbT	Putative flagellin synthesis repressor protein	BiologicalProcess: mRNA catabolic process (GO:0006402);BiologicalProcess: negative regulation of flagellum biogenesis (GO:0045718);MolecularFunction: mRNA 5-UTR binding (GO:0048027)	MKSTLRISLKSGERIFVNGAVLRVDRKVAIEFLNDVTFLLENHVLQPEDATTPLRQLYFIAQMILINPEGADQSTAMFRKSIVMLLNCFKHDEVLAELKRIDGLVTQGRAFEALKAIRGLYPIEDQILNAQELTPATVEQIRKEIAPWR
SMc03012	-0.253494	0.966959	-0.856639	0.310036	-1.74432	0.00952673	-3.19853	0.00960317	cheD	Probable chemotaxis protein		MNTEAAGRRVHVIQGEFKVVNDPDIVLSTILGSCVAACMRDPAAGVGGMNHFLLPGSATSPSSGADATRYGVHLMELLINGLLKQGARRDRLEAKIFGGARTIARFSNVGEQNAAFARQFLMDEGIRIVGESTGGDHGRKLEYWPSSGRARQYALTGVEAQRALQMDQRPAVPKPAESPIEFF
SMc04280	-0.857042	0.386574	-1.41363	0.00884912	-1.74412	0.000278966	-2.01633	0.0244969		Hypothetical signal peptide protein		MRAATFRLHLRRLVRDRDGNFAVLGAIAFVPIIGAAALAIDFAGAYFEAEKIQSALDAAALGSVRAYGEGATEDDAYDAAQKFFWSNYALPQESVVDALAVATEPSTQALSVKFTRNVNEDTATAEFVLDHNPLFLERLPLQIRRLAVAARASGAEACILALHHTADRAFEVSGSAIADLTGCAVLSNSGDDQSVYIGGSGKLKAECLYAAGGIYSSPQAVQLACEAAVEGSPRIPDPFASKALPKPSGWTDLSGCGQAFVAGGGGNGDCNGTGKTPKNADGYVVTLKPGTYGGLDLKGAVALQPGNYIIDGGRLELGSQTVVSGQGVTFFLMNDAEVRINGGATFNISPSLEGSWAGFSIVAEHGNTASAVINGNSKSSLTGIVYFPDAGELQYAGNG…
SMc01790	-0.482332	0.921008	-0.587539	0.581622	-1.74359	0.0318576	-1.46292	0.999803		Putative glycosyltransferase	BiologicalProcess: biosynthetic process (GO:0009058)	MTTSREPPDAPLRLLEVLEPGGGGSGRHFLDLCRGMHARGHHVEAIYSPVRAEDGFVRELKALGLPAIHAVGMRRAPGPSDWSCLRAINRIIRTAGPFDVIHGHSSKAGALTRLRLPGRHVPRVYTPHAFRTMDPTLGRGGRLIYGAIETLLARFFTDHLVTVSGDEFAHALSIGISGKGMSVIVNGVDTPSPDMAQTVRASFGIPADAFVFGFIGRLSAQKAPERLLNAFGKAASAVRNSHVVMIGSGELEEEVRAAIAASGLQNRIHLTSAFTGPQAVPAFDLLVMPSRYEAMSYVMLEAAAAGRPIIISDVGGAGTAVDHGENGYIVPNSEDVSPLARAMIAAADPDMFRHLAGAAAARRDRFTLKRMLDETEEVYRRMAAQRRRQQSVRSNQEDW…
SMc00743	0.348408	0.892033	-0.645422	0.268388	-1.73453	0.000256005	-2.06155	0.019841		Probable polysaccharide biosynthesis related protein	BiologicalProcess: multidrug transport (GO:0006855);CellularComponent: membrane (GO:0016020);MolecularFunction: antiporter activity (GO:0015297);MolecularFunction: drug transporter activity (GO:0015238)	MLPSALRYRLPRLLHGLAPLLAGDDPRNRAQRVALIAFLIRIVSAAIAFVSQIVLARLVGEFEYGIFIFVWVLVVLFGNLSCLGFHATVIRFLPEYHTTAALANIRGLTTTARVFAMLSATVLAAVGGAGLWLFGSAIESYYVIPLYLGLFTLPMIALGDVLDGTARAHSWPIVAMSPTYLVRPLLILGFMVIAIAAGLPRDATTAMGAALAAAYVTTLGQFVTMAWRLGRHYVRGPMKIELGRWLSVSLPIFLVDGFGFLLTNSDVVIVGLYLKPDDVAVYFAAAKTMALVHFVMFAVKAAAGPRFSAAMAAGDRRQLAEIAVESARWSFWPSLVIGGCVLAAGNMLLSLFGPAFTTGAPLMAILLTGILAKAFVGPAETLLTMAGRQKLCVLLYAAA…
SMc03004	-0.254575	0.944972	0.330723	0.683857	-1.69342	0.00148275	-3.62241	0.000473987	mcpE	IcpA/McpE internal chemotaxis protein	BiologicalProcess: chemotaxis (GO:0006935);BiologicalProcess: oxygen transport (GO:0015671);BiologicalProcess: signal transduction (GO:0007165);CellularComponent: membrane (GO:0016020);MolecularFunction: heme binding (GO:0020037);MolecularFunction: iron ion binding (GO:0005506);MolecularFunction: oxygen binding (GO:0019825);MolecularFunction: signal transducer activity (GO:0004871)	MKQEASEQARKGQAGSLLERLRFAGLDEDACALLRDHRQALSPRIELALRALSHRLQASPDAARHFDSDRQIDRLHDLQSSHWNVLTDARFDGLYAERVKVLADTESRMGLDPRWQIASHAIVLEHLILGAIEDAWPKSILSLGKARRRELRDLVAALVRAAFVDTEIAVSLRFNALRQQHQRQLSEQRRDDESELKTLFADFLRALGEGDLTARLPEDAPDTYQPIVAGLNTALGQIRDALLAADKRATAAEAIVSDLRGSAAEFSGNAGAEAKAIDQHLVSLGTVTERIRTGSIRIGETEAQASRTRIAVERSGEIAGQAISAMADIEASAEKIGQIIGVIDEIAFQTNLLALNAGIEAARAGESGRGFAVVAQEVRALAQRSGEAAREIKQLVTGT…
SMc02392	-0.513519	0.874864	-0.801175	0.315575	-1.69304	0.0078996	-2.15109	0.143178		Hypothetical protein		MALFNIEIVSDDAIGGGNRADVLCEMGLAYATGRGRPVDLVAAHKWLNIAAIRGSDRAADLRADLAATMSKSDLAAALRAAREWMTMH
SMc00849	-1.35886	0.0394697	-1.23917	0.0245229	-1.66348	0.000421729	-2.81713	0.00153727		Hypothetical protein		MRSLLITAALVYAAGPAAASSIDNITSGEAVNSSVATVSCEACPPLQPKKKPSYVVPDLAPGTDRVELKEIHGEVKSVRTEAWLGGSPVIFVNDASDDAIRAAGMETSEPAVADISSSTLPASIAEISIDHTAKTAAVAASMASGGSRKIDPAAFDLRLD
SMc04115	-0.603792	0.758755	-0.431589	0.573977	-1.62185	0.00227802	-2.29344	0.0256594		Hypothetical protein		MNMPSAAPRAALLATTALLAIAAPGGARAAEEMMRVYMDHARVLKLDRPVSKVIIGNAEVADATVADAKTIVLTGRNFGTTNLVILDQDGNAMVDERILVSIDEGNTVRVYKQTVRTVLSCTPNCERAERQASASSGN
SMb20042	-1.45467	0.0428835	-0.655347	0.315575	-1.60083	0.00179739	-1.35919	0.630112		Conserved hypothetical protein		MRYEIPDPLDPALLTVLIAAEDGLARLDERAGRHAVAEGFRERGQFFDAAAALWVAGELVHVEDLVLHDSHMDARAPSHELTIAHAVLRARRRLDLADADWALSPPGLSALRGEAGAAVRHDSLNTSALRDDPDETDAPDAADGPIDSSLSDAFAEIDAAIARSARLLDIHAGSAVMAEQPVIESQSSRVEPTGQLGLLFDDDWDETARLDAWRAVLPVADQLPAALGAALLFDAWERIEPLRRQHWLGSLLVGAYLRFRGKVGSHVLAYNTGLKTIRHERRRSKDRLTRLTGFLEAMSAAAELGMKELDRLSLARTQMEMRIRDRRSNSNLPGLIDLVLSRPIVSAPLIARHLGVTPRGALNLVRELGVREMTGRGRYRGWGVL
SMb21503	0.17047	0.9836	-0.177362	0.893415	-1.52679	0.0478713	-1.88674	0.534077		Putative glycosyltransferase		MTGKRLLAINNYFYRRGGAEAVFFDHMSMFGEIGWDIVPFAMHHELNEFSPWSDYFVSEIEYGRRTGLLRKAVQAASVIYSLEAQRNLGRLIDRARPSVAHAHNVYHHLSPAIFSTLKAAGIPVVMTVHDLKLACPSYKMLRDGRVCEDCRGGRVYNVLRHRCVKGSAPLSAVVLAETVLHRLLGLYRDKVDRLVVPSRFYLEKLAEWGWPREKMVHIPNFVDVTALSGDWQEGDYFAFAGRLAPEKGLATLIRAAALSNQRVVIAGTGPEEQTLRSLAAELKADVTFAGYLSGEKLHRLIGESGALVLPSEWYENAPISVLETYALQRPVIGAAIGGIPEMVKEGETGLLAAPGDAGDLARALREMAALSPGERARMGRPPGPGSRANSPPPPTARGR…
SMc01068	-0.563552	0.795264	-0.263791	0.789787	-1.46103	0.0136502	-2.52768	0.0218805		Hypothetical/unknown protein		MAMNENVPGDTMMADRRARPSRIRLHPLHEAAMRIADIGLNRSKAKTRDLVGMLLTHGARAWRSTQPRAGIHLHVAAPGRSRPLRIRLH
SMc01792	-2.04631	0.0417752	-1.75164	0.0377055	-1.44769	0.0904459	-1.85296	0.684609		Putative surface polysaccharide biosynthesis glycosyltransferase	BiologicalProcess: metabolic process (GO:0008152);MolecularFunction: binding (GO:0005488);MolecularFunction: catalytic activity (GO:0003824)	MNQFDRPETFDPEALRKKVSEIRKTTTEQKDGTRGNAGLNPLAKQIALQFRADTYTPAMITGLIRLLDFCALFAIGYGINAQYVAPTLEQLPVYLLMLAGGPALAVAAMQVADAYQVPALRAWLRMTPRVLGAWTAAFGVIALGLFFLKSGHLYSRFWIGAWFLAGGFFLVAERAFIAYSIRHWSRNGTMERRAVIVGGGQPAKDLIREIEHQPDNDIRICGIFDDRDERRSPNVIAGYPKLGTVDELVEFARLARIDMLIISLPLTAEKRILALLRKLWVLPVDIRLAAHANNLRFRPRSYSHVGQVPMLDIFDKPIADWDSVAKRCFDIFFSLVALALLWPVMLAAAVAVKVTSPGPIIFKQHRHGFNNETIEVYKFRSMYTHMSDPTARNAVTKND…
SMc03013	-0.114	0.987943	-0.221251	0.844182	-1.41587	0.04051	-3.19967	0.006198		Conserved hypothetical protein		MQKDHNQPHAEESLPDVLMRVVTELHDVAYLIERIEPQLMSDDGAGADRIMVLQGIDLAVQKARGLAEFIDTITASIPDTCLVDVTTAVSLVKLADMKKALGSGILRHGHSQPLTKAAGDFEAF
SMc00996	-0.874463	0.635379	-1.16532	0.138363	-1.40369	0.0466423	-1.83323	0.374724		Penicillin-binding protein	BiologicalProcess: proteolysis (GO:0006508);MolecularFunction: serine-type D-Ala-D-Ala carboxypeptidase activity (GO:0009002)	MRMKSDTVSQSVFFDLAKRPFGVFSEVMGRIFLAGLIAVLTFSAPAFANSKYAGIVVDAKTGKVLYGEDADQLRYPASLTKMMTLYLTFEALEAGRISKSTPVPFSKKASAEPPSKLGVRAGRSITVEQAILSLVTRSANDAATALGELLGGSEQRFARMMTNKARALGMTRTTYRNAHGLPNSEQRTTARDQARLGIALRQHFPQYYDYFSTRSFRFGKQTIGNHNRLLGNVRGVDGIKTGYTRASGFNLVTSAQLDGRSIVAVVMGGTSGGARDAQMRKLVAKYMPSASRRGSGNLIAEVPAEPVTTVAEAEVPPATAAAVASAAMDLPNTGPVPDFRYTGESAAGVAMAYASTKPASDNPVLAAKIAPNTLDSQIARLAQEPEAAGDVDTQITNSV…
SMc01433	-0.600259	0.548567	-0.583484	0.225361	-1.36669	0.000480748	-1.29813	0.159979		Hypothetical protein		MDDNDAWRNERRLWLEGSDPYRELLDEDCIMAFPAPVGLLRGRSVIIRSLQGIPRWEHLTISEKVMSRIGENFIVLGYLAEARRAEGGPYAACCTSTYHGVGADWKLIQHQHTPVD
SMc01104	-0.659173	0.847663	-1.81448	0.0455151	-1.34514	0.241221	-3.0792	0.0410376	mcpX	Probable chemoreceptor (methyl-accepting chemotaxis) transmembrane protein	BiologicalProcess: amino acid metabolic process (GO:0006520);BiologicalProcess: chemotaxis (GO:0006935);BiologicalProcess: signal transduction (GO:0007165);CellularComponent: membrane (GO:0016020);MolecularFunction: signal transducer activity (GO:0004871);MolecularFunction: two-component sensor activity (GO:0000155)	MFKFQARSLATKLIAVTGGTIALVLLASNYVLISQTQDRVETLVFDGAKTEARAIASDIAGSVGELAAAARTMSGVLGRGHAGQSTDRAGAINLLKANLEQHGFAFGSWFAEEPKAYDGKDVIDNTERGGNADGAFTPYWSKDRNGNIQLSTFKADYAAEWYGLAAKSGKGAITQPYLAEGTDVPTTMTSIAYPVMSNGRMIGVSGVDISLAALADRLSAVKPFGSGRVYLLSQSGKWLAAPIPELLMKEYDGEGVESVKDALSTGTPRMIENLTYDGNEPFDRVVYPFSLPDVNAQWLVLVDVPRSAINAPVRDQTYMMIVGGLVVLGAVLAGLYFAVRRFVQKPLAGLVGDVETLSNGEYTRPISGQERSDETGAVARSLEGFRHQLADNRRLESEA…
SMa2057	-0.570367	0.708218	-1.01438	0.0561852	-1.32284	0.00278352	-1.18492	0.613076		hypothetical protein		MPLLARSATLITMMWTWRKGVSVLREKTARQDIPLSQFMAIVERKSEHAPVQVPRTAIFLTATPDTTARGG
SMc00456	-0.351213	0.841738	-1.09259	0.0197306	-1.31755	0.00107982	-1.77519	0.0216757		Hypothetical protein		MWFLVKATFWFSLVLVLLPFLDPSSSEKLEHGPKMEIGGTFSAANEAIQYISAICVEKPDVCEKGAETFVALGHRAREGARIAYEFLNTQFAEGDAAAPDVKVMTGTVTPAESVPSAEATEKAEPAFKRMPVPEHRLDPGPASGK
SMc02060	-0.0286785	0.998355	0.132676	0.930338	-1.22211	0.477366	-3.0933	0.045065	lppB	Lipoprotein precursor	BiologicalProcess: cell wall catabolic process (GO:0016998);BiologicalProcess: proteolysis (GO:0006508);MolecularFunction: metalloendopeptidase activity (GO:0004222)	MRKFVSPQAGKSVIRLCAAILLAGVATGCSSDASRFGGLFSRSDDIMTGSIPQGSSTVPRGDVASGGAAPSYGNSAALGQSYPSGDGNGGYNTAAAPVSSARVASTPMSVQRTSLDEPSAASRQPQVQTASLESQAAALPKAEPLAGAAKDMSGKGGWSASNAPTIMVRQGDTVTVLARRFGVPEKEILKANGLKSASQVEPGQRLVIPTFGTAGSAAKAAASGSIADVEGGKKRPSPLPTDQREVAILPGQSQSREKSESRSDVAAGKLNSAGEGGGNGAYTVKPGDSLNRIAKANGVSVAALKQANGLSTEAIRIGQKLNIPSASAKTPATDAVVTASVSAKKNEAQAASTEQGKLTETKAPAAKESVSEVAIRSDGNEDLPKSTGIGKYRWPVRGA…
SMc02848	-0.712888	0.635379	-0.317061	0.682249	-1.19281	0.0290259	-1.61563	0.227992		Conserved hypothetical protein		MGNTIESRRPVRGFEKCGDLRAPGRSAPQGLSPSPAYVRKMSFVMRHFISRVSTLTMAALLGVVLTAGTAQAQAAKGPSGLPLPRFVSLKAKSVNLRIGPSVDYAVAFRYLKSGVPVEIIQEYDNWRRIRDADGTEGWVNQALLSGDRTALAAPWMRSKGEGVFVNMRRDPQGTASIVARVEPGVMLHIGECNGDWCHAETQGVEGWIAQSEIWGAYPGEAFK
SMc01464	-1.12155	0.371366	-1.46615	0.0377055	-1.135	0.146157	-0.928198	0.999803		Diguanylate cyclase		MAETQAALYFSTTGRFEMSFLSAIPVIALLAMLPVLLSLRPVAGVREFSASCALSAASAGALTVAAALQAPVAAMFGYAGLAVSLFFVLQGLRRFLALSIPASLCLVLAFSSGVLGFIIALGGHDSPAAGMIVVAGVVAALLLVLGLAAADRWPGEKPAIQVVVVGSAAVVFTALAHALGPSAHVLPGPAGSPASSLFDFLLVTMRVLCLPLLFLAMILTMQARVIAGLRAMIARDGLTGALSRGTLMEEGERIFAECVARQEPAAFLLLDLDFFKQINDQYGHACGDMALAHFADTVSAFLAGRGVLGRIGGEEFGIVLPDHTEEQARALAEDICRVVRETPAGRSHQRIRLTVSIGIAAAIAGETITDVMIRADLALYDSKADGRDRCSVARDRRID…
SMb20595	-0.494885	0.766223	-0.388848	0.567292	-1.12352	0.0258096	-1.38231	0.357614	ftsK2	Putative cell division protein FtsK like protein		MVECRRPEPATAEPVTAEPQDIAAEPAAAEAAALPAHQFVETPAPALAEPAIVPASEPAPEAPVTRAAITMPAVIQRSSPSLPPIGAIEPLQGGDAYEFPSKELLQEPPQGQGFFMTQEQLEQNAGLLESVLEDFGVKGEIIHVRPGPVVTLYEFEPAPGVKSSRVIGLADDIARSMSALSARVAVVPGRNVIGIELPNATRETVYFRELIESGDFQKTGCKLALCLGKTIGGEPVIAELAKMPHLLVAGTTGSGKSVAINTMILSLLYRLKPEECRLIMVDPKMLELSVYDGIPHLLTPVVTDPKKAVMALKWAVREMEDRYRKMSRLGVRNIDGYNQRAAAAREKGAPILATVQTGFEKGTGEPLFEQQEMDLSPMPYIVVIVDEMADLMMVAGKEI…
SMa0629	-0.5155	0.811749	-1.33481	0.0372589	-1.1206	0.0777586	-0.736565	0.999803		hypothetical protein		MNQFKIISAMDSHNFERKRASGPTKRDTLMLGREARRKTTLPLWFRGFVAADRGDRPRLALGLVGARTAERLRRNARQISGAHSRPLDRRLGLAERHFVARCNYAIQSNALVRNEFETRRREVLE
SMa1016	-2.05727	0.0114082	-1.39464	0.0637596	-1.06594	0.311214	-0.783956	0.999803		acyltransferase	MolecularFunction: transferase activity, transferring groups other than amino-acyl groups (GO:0016747)	MPKSLLAQPQIVTVNTTVASYSPYFPTGQSLSAGTIEKVQSRALGPDVLRSLAILLVILVHLPVEATPPSLVGHAWLGVDVFFVLSGFLIGTQLFREVARTGRVDLKSFYLRRAFRIFPAFFVVLGLYAIFPVIWDASTMQSVWSFATFTVNFDFDPRVGRAFSQAWSLCVEEHFYLVLPLLVLILHRRISMGSTLLIAGAMVGGGMALRYTIWESQVGVLVAADKLGDAFAVYLRDVYYPTYTRLDGLIFGVILAAARFFKPELCKRYAPPRIALPIGFALVAAALVLFSIRGPLAGTNLFLVFQAQVGSVAGFPLISIGIALILGAMLDVEHILRRWPFPGAATVATLSYSLYLTHKSVFHIDRLVFGEGNLQGGFGFAVYLATSFAAATMLWFCVE…
SMc00038	-0.433128	0.766223	-0.912853	0.0634315	-0.969647	0.0272198	-1.7379	0.0278998		Diguanylate cyclase/phosphodiesterase	BiologicalProcess: proteolysis (GO:0006508);BiologicalProcess: regulation of transcription, DNA-dependent (GO:0006355);BiologicalProcess: signal transduction (GO:0007165);BiologicalProcess: two-component signal transduction system (phosphorelay) (GO:0000160);MolecularFunction: cysteine-type endopeptidase activity (GO:0004197);MolecularFunction: signal transducer activity (GO:0004871);MolecularFun…	MARKTSRSIRYADLNADDNAETRRLIDAGSRLAEEVARLFPPEPDMADRHYWLEAMINHVPDYIYAKDTAGRFLIANEVTVADNGLESLRDLVGKTDFDLHPHEFAQAVADTERRVLETGEPIFGIEERAIVTKDRDRWLMTSKVPLRSKSGRIIGIVGISRDISDRKAAERLLEGQARLLEMIANGKPLGEFFHELVLLIEALLPGIKGSILLLSEDGRHLLHGAAPSLDAGFCAAIHGLEIGPAAGSCGTAAWCGEQVIVSDVFADPLWEEYAPLLRPSGLRSCWSTPILSRERKVLGTFALYAQEVGTPSEQQQELIAMAAHLAGIAIERKRAEDRIGFMAHHDALTGLPNRVLFEEQVAGMLEEIRERDQWAVLAFLDLDDFKLINDSLGHATGD…
SMc00034	-0.465954	0.838361	-1.37517	0.024885	-0.756073	0.74033	-1.21381	0.999803		Putative quinone oxidoreductase	BiologicalProcess: metabolic process (GO:0008152);MolecularFunction: binding (GO:0005488);MolecularFunction: catalytic activity (GO:0003824);MolecularFunction: oxidoreductase activity (GO:0016491);MolecularFunction: zinc ion binding (GO:0008270)	MTYVDLPGPGGPENMVLARGPLPEVRPGDILIRVEAFGINRPDVLQRKGDYPLPAGASPILGLEAAGEVVALGEGATGFSTGDKVCALANGGAYAEYCAVPATQALRWPKGYDAAKAAALPETFFTVWANVFDMARLKSGETFLVHGGSSGIGTTAIQLARAFGAEVFATAGNAAKCEACEALGAKRAINYREEDFKAVVLQETGGRGVDVILDMVGGRYFDRNIGSLAKDGRLSIIAFLGGARVDGANIAPILMKRLQVMGSLLRPRTAAEKQAIRDGLAEKVWPLLEGGDVAPVIQAVLPFAEIAGAHRLMEEGDHIGKIVMRIG
SMc00654	-1.18039	0.635379	-2.00591	0.0485	-0.575413	0.999992	-0.0610382	0.999803	ctrA	Cell cycle transcriptional regulator CtrA, autoregulated, response regulator	BiologicalProcess: regulation of transcription, DNA-dependent (GO:0006355);BiologicalProcess: two-component signal transduction system (phosphorelay) (GO:0000160);MolecularFunction: DNA binding (GO:0003677);MolecularFunction: two-component response regulator activity (GO:0000156)	MRVLLIEDDSATAQSIELMLKSESFNVYTTDLGEEGVDLGKLYDYDIILLDLNLPDMSGYEVLRTLRLSKVKTPILILSGMAGIEDKVRGLGFGADDYMTKPFHKDELVARIHAIVRRSKGHAQSVISTGELIVNLDAKTVEVGGQRVHLTGKEYQMLELLSLRKGTTLTKEMFLNHLYGGMDEPELKIIDVFICKLRKKLANAAGGANYIETVWGRGYVLREPEGSDYLETA
SMc00565	-0.213596	0.984308	-2.95511	0.00477859	-0.354013	0.999992	-0.862687	0.999803	rplI	Probable 50S ribosomal protein L9	BiologicalProcess: translation (GO:0006412);CellularComponent: intracellular (GO:0005622);CellularComponent: ribosome (GO:0005840);MolecularFunction: structural constituent of ribosome (GO:0003735)	MEVILLERIAKLGQMGETVKVRDGFARNYLLPLGKALRANAANKARFESERSTLEARNLERKSEAQKVADSLDGKSFIIVRSAGETGQLYGSVAARDIVETLAAEGFNINRNQVDLNQPIKAIGLHKVTLHLHGEVDVAIEINVARSAEEAERQAKGESLTSADAIYGVDEDALKPEDFFNPEAELESEEE
SMc01848	0.543349	0.838361	2.30261	0.001288	-0.336599	0.999992	-0.0572298	0.999803	btaA	Protein required for diacylglyceryl-N,N,N-trimethylhomoserine biosynthesis		MTDFAPDAGFGKKNPKLKSALLQHKALSPAGLSERLFGLLFSGLVYPQIWEDPIVDMEAMQIRPGHRIVTIGSGGCNMLTYLSAEPARIDVVDLNPHHIALNRLKLSAFRHLPSHKDVVRFLAVEGTRTNGQAYDVFLAPKLDPATRAYWNGRDLTGRRRIGVFGRNVYRTGLLGRFISASHALARLHGINPEDFVKARSMREQRQFFDDKLAPLFERPVIRWITSRKSSLFGLGIPPQQFDELASLSREKSVAAVLRNRLEKLTCHFPLRDNYFAWQAFARRYPRPDEGELPPYLQASRYEAIRDNAERVEVHHASFTELLAGKPAASVDRYVLLDAQDWMTDQQLNDLWTEITRTADAGAVVIFRTAAEASILPGRLSTTLLDQWYYDAETSMRLGA…
SMb21214	-0.181925	0.976974	-1.77338	0.00890898	-0.178438	0.999992	-0.68999	0.999803	orf24	2-deoxyglucose-6-phosphatase		MCRPAKHVNSKSKGPGLDTSSSAIFTKNFAALLFDMDGTLLNSMAVVERVWGSWALRNGIDPVALMKIVHGVRAVDTIRALGLPVDPEQEARILAEAEIADVEGIVEIPGAVSFLKTLPPERWAIVTSAPLELAARRLEAAGIPVPRHMVTGEDVSVGKPDPQGYLLAAQRLGVRAEDCLVFEDAPAGVLAGKSAGAEVAVITGAHAAAAEMPHIMLSHYSDVEARLVEDGWLSLHRRRG
SMc01421	0.176131	0.966959	1.18407	0.0372589	-0.0908552	0.999992	0.360838	0.999803		Hypothetical protein		MLLGRNTENRETSFRIASQGNVETFYWIDGEIGYAVTGEVPRELLQKVADECYRQFEGSESS
SMc00910	0.585983	0.596165	1.13283	0.0108897	-0.0649189	0.999992	-0.436513	0.999803		Conserved hypothetical protein	BiologicalProcess: metabolic process (GO:0008152);MolecularFunction: catalytic activity (GO:0003824);MolecularFunction: hydrolase activity (GO:0016787)	MAVRINSFREIAGRYDVVLCDVWGVLHNGIQAFASACEALAEARAQGLTVVLITNSPRPHPGVTVQIRGLGVPDEAYDRIVTSGDVTQALIAAADNRIFFIGADRDLPLLEGLGTEIVSADEAETIVCAGFYDDETETPEHYRATLTGLAKRKIPFICANPDLVVERGHRLIPCAGAIAKLYEELGGEARIAGKPYIAIYRAALAEAKAARGAFDLSRVIAIGDGMPTDVKGAQDAGFDLLYISAGIHAQEYMHESRTDEARLMAFLRQNGAQPKWWMPRLA
SMc02312	0.0967339	0.988586	-1.45635	0.024885	-0.0576294	0.999992	-0.642659	0.999803		Conserved hypothetical protein	BiologicalProcess: regulation of transcription, DNA-dependent (GO:0006355);MolecularFunction: transcription factor activity (GO:0003700);MolecularFunction: zinc ion binding (GO:0008270)	MRGGGKKNGSNVEPLRATRPCAECGRPSVREHYPFCSERCRNVDLNRWLSGSYAIPVADDESKADDGDER
SMc01026	0.83777	0.41547	1.37888	0.0129912	-0.0413616	0.999992	-0.118543	0.999803		Hypothetical/unknown protein		MSQSKRTARPLDHLVLPVADLARTRQRLAALGFTVADEARHPFGTANACVFFSDDTYLEPLAVASREECEAAALEGNAFVARDQAFRFRQGAEGLSAVVLGTPDAAEDHIRFRSRGISGGEMLEFSRPLRLPDGREGLGSFRLSFAADLRSPDFFLFACQRLRALPVDSSSLHRHGNGVLGIAEVVLSEQNPTDFQYLLQEAVDEREVSAHSFGMDIQAGSAKINVLTPAGVEAFFGRSIEGAERGLRGRAVVFRVSDLEATRALFAQNDIEFAEMGGRLIVPEAPGQGVVFAFGG
SMb21645	-1.16297	0.251818	1.32001	0.0377055	-0.0287545	0.999992	0.272512	0.999803	agpC	ABC-type alpha-galactoside transport system, permease component		MTIEAESTLPVAIEPEEKHHHESYSALVWRRLKRSWTGLLGLVLVCLLILMAVFAEFLSPVDPKATDVAFAQPQTISFRDKEGNFVFPPRSYPVRETEELDPVTFQPIIGPDYDNPQVLGFFVKGAPYRLFGLIPAERHLFGAVDGTPVHLLGTDKFGRDVLSRILYGSRISLMIALTVVFIVTVVGTTVGMVSGYFGGRFDAWVQRFVELVLAFPQLPLYLALASLIPVTAPTNVFLAFVIIVMSALGWAQMSREVRGKTLALARIEYVRAAIAIGATDRRIIFQHIFPNVMSHVIVAVTLAIPHVVLLESFLGFLGFAVKPPLISWGLMLQDTANYSAIGSYPWILSPVAFVLVTVFAFNALGDGLRDAIDPY
SMb20268	-0.0213797	0.996979	1.12108	0.0192496	0.0192416	0.999992	0.0516142	0.999803		Putative proline racemase		MATHTFSCIDGHTCGNPVRLVSGGGPRLEGANMLEKRAHFLKEFDWIRTGLMFEPRGHDMMSGSILYPPTRPDCDVAVLFIETSGCLPMCGHGTIGTITMGIENGLITPREPGKLSIDAPAGKVDITYRQEGRFVEEVRLTNVPSFLYAEGLAAEVEGLGEIVVDVAYGGNFYAIVEPQKNFRDMADHTAGELVGWSPKLRAALNAKYEFVHPEHPEIRGLSHIQWTGKPTQPEAHARNAVFYGEKAIDRSPCGTGTSARIAQLAAKGKLKVGDEFVHESIIGSLFKGRVEAAAKVADRDAIIPSIAGWARMTGINTIFIDDRDPFAHGFVVR
SMc04431	0.697723	0.503512	1.63102	0.000939875	0.0923649	0.999992	0.0398832	0.999803		Conserved hypothetical protein		MRIVWGEPKRRANLEKHGFDFADVSDLDWASALIEDSKPDTSGRKRLKAIGYFRDGTAAVIFATLGTEAISIISFRPASDRERRRLP
SMc00560	0.0879418	0.992999	1.39708	0.0442108	0.110857	0.999992	0.45627	0.999803		Hypothetical transmembrane protein		MTLDPHTFLAIAAMAVATVLTRLGGLVLIRFVTIGPKQKRALEAIPPAVLMAVIAPTALVTGPAETLAALATALVATRLPLLAAVAAGVIVVAVARVFVG
SMc04341	-0.604355	0.68808	-1.1992	0.0245229	0.133716	0.999992	0.0257823	0.999803		Periplasmic substrate-binding protein	BiologicalProcess: transport (GO:0006810);MolecularFunction: binding (GO:0005488);MolecularFunction: transporter activity (GO:0005215)	MGRGREFLCAAALALAVAAPAAAADLVIAMPPWPSGQAAANILKLGIAKKFSLEAEVRELGTLTAFIGLEKGEVDIQPEVWRPNFDELVRKFVTEKGVVTLSERAVPAWQGICATPEAAATIKSVADLGDPAKTKILDTDGDGRGEMWIGAAEWLSTGIERARAAGYGYAANLTLVEAKEEVAMAAVDAAIATARPMVFYCYAPHHVFKLHQISRLEEPPHDPAKWKIAPPNDPLWVSKSSAATAWDAGQFQIGYATAFAKKHPEVAQFLQKVDFSPDEVTAMSYALEVERQAPADYARKWVESHAERIDGWAK
SMc02114	-0.592966	0.809879	-1.47535	0.0443547	0.13687	0.999992	0.0922966	0.999803		Putative hydrolase	MolecularFunction: catalytic activity (GO:0003824);MolecularFunction: hydrolase activity (GO:0016787)	MDLNPPPFSRFAHDGLEIAYFDEGDPSGDPILLIHGFASSANVNWVFPGWLKTLGDAGYRVIALDNRGHGQSSKPHDPSLYHPPQMAGDAAALLVHLGIGEAHVMGYSMGARISAFLALQHPDRVRSLVFGGLGIGMITGVGEWDPIADALLAPSLEDVTHERGRTFRAFADQTKSDRQALAACISTSRDLLTADEVGRIDVPVLIGVGTKDDIAGSAEELAALMQHAVALDIPGRDHMLAVGDRVFKKAVLEFLAGVG
SMb21203	-0.501755	0.831956	-1.47312	0.024885	0.23645	0.999992	0.579487	0.999803		Putative esteraselipase/thioesterase		MVDHGYVHKLKPGMPGAPILFVLHGTGGDENQFFGFGAQLLPEATVVSPRGDVSEHGAARFFRRTGEGVYDMADLARATEKMAGFVKALAGEHDASEIIGLGYSNGANILANVLIEEGVFEKAVLMHPLIPFRPRDNPALAGRKILITAGERDPICPAPMTQALGDYYTKQKATVEFEWHSGGHDIRQNEIGAIEAFLKA
SMc01971	0.242638	0.960996	1.51302	0.024885	0.285516	0.999992	0.00807105	0.999803	puuC	Putative gamma-glutamyl-gamma-aminobutyraldehyde dehydrogenase	BiologicalProcess: metabolic process (GO:0008152);MolecularFunction: oxidoreductase activity (GO:0016491)	MLDKRKFYIDGKWVEPATQNDLLVLNPATEKPIAVISLGTAVDVDRAVAAAKKAFASYSRTSVEERLALLEKLLAIYKRRYDEMADTITAELGAPRTMSHEQQADVGVGHLQGFIDALKRLKLREKLPNGDTLLREPIGVCGLITPWNWPVNQIALKVVPALATGCTCVLKPSEFTPLNAMLYAEMIEEAGFPAGVFNLVNGDGIHAGAALSKHKDIDMMSFTGSTRAGIAVSKDAADTVKRVTLELGGKSPNIVFADADIEERVTASILECFNNSGQSCDAPTRMLVERSAYDEVVEIARRVGMEARVGDPTKVGSHIGPLVSHIQFERVQALIEAGVAEGATLLAGGPGKPEGFETGYFVQPTIFADVDNSMRIAREEVFGPVLSIIPFDTEEEAIA…
SMa1801	3.30808	0.00677293	1.11596	0.369481	0.341663	0.999992	0.414001	0.999803		Reverse transcriptase, maturase	BiologicalProcess: RNA-dependent DNA replication (GO:0006278);MolecularFunction: RNA binding (GO:0003723);MolecularFunction: RNA-directed DNA polymerase activity (GO:0003964)	MTSESTTDKPFRIEKRRVYEAYKAVKANRGAAGVDGQTLEIFEKDLAANLYKIWNRMSSGTYFPPPVRAVSIPKKAGGERVLGVPTVSDRIAQMVVKQMIEPDLDSLFLPDSYGYRPGKSALDAVGVTRQRCWKYDWVLEFDIKGLFDNLPHDLLLKAVRKDVKCNWALLYIERWLTAPMEKNGEVIERSRGTPQGGVVSPILANLFLHYAFDLWMTRTHPDLPWCRYADDGLVHCQSEQQAEALKVELSSRLAACGLQMHPTKTKIVYCKDQRRREAYPNVTFDFLGYQFRPRRVANTQWDEFFCGYTPAVSPTALKSMRATIKSLNIPRQTPGTLAEIAKQLNPLLRGWIAYYGRYSRSALSTLADYVNQKLRAWIRRKFKRFQSHKTRASLFLRKL…
SMa1784	0.55288	0.766223	1.25795	0.0427094	0.398765	0.999992	0.592886	0.999803		conserved hypothetical protein		MARVSPFAKAFAGRWRIVEMDNWDNDVLDLVEEAHLTFQGAADGEIAFVALKGFLDVRYGARDGSACAEFSWEGQDESDPVCGRGWAALGSAGRLVGHIYVHNGDDSGFVCERD
SMc00606	-0.412489	0.93533	1.8852	0.0286193	0.411001	0.999992	0.598922	0.999803		Putative ribonuclease	MolecularFunction: RNA binding (GO:0003723);MolecularFunction: endoribonuclease activity (GO:0004521)	MLEYKKLKRISRIRSNATRFWLLPAIVVLGTLVGCGGEDGSQTAPNPSKDLARSASIAPAPVGTGFDFYVLSLSWSPTWCDANDPKGKSDQCETGSGHGLIVHGLWPQNENGYPEYCRTRHSDRVPESLGRQYFDLIPSMGLIGHQWRKHGTCSGLSQRDYFAVTRAAHERLTIPPELTTADGAESLSVQAIEAAFEKKNSGMTSESIAVTCEGRLLEEIRICFDKELKFRACPQVDRQACRRDTVSLPPAP
SMc02833	0.611134	0.785408	1.46569	0.0455279	0.646341	0.999992	1.02979	0.999803	mepA	Putative murein endopeptidase transmembrane protein	BiologicalProcess: proteolysis (GO:0006508);CellularComponent: outer membrane-bounded periplasmic space (GO:0030288);MolecularFunction: murein DD-endopeptidase activity (GO:0008931)	MKFDARAALRRCGSTVLALIMGVSLVSAEAAANDAPPAKELFGAKDLPMQAAPASFGFYSKGCLAGGVAIPTDGPTWQAMRLSRNRRWGHPAMIALIERFSHDAVEKIGWPGLLLGDISQPRGGPMLSGHASHQIGLDADIWLTPMPQRTLSYQERETISATSMLDKSKFLTVDPSIWTPSHARLIMMAASYPQVERVFVNPAIKKKLCDTWRGDRAALGKVRPIYGHDYHFHIRIKCPPGSKGCKDQAVVPAGDGCDKSLAWWFTDEPWAKPKQKPGAKPPKPKFAKLADLPKACALVLNGPAPASEQEATYGTAYRAPAAIPAAATSIEAVIEAAGEAPLANIPVPSPRPGLQ
SMc01579	0.312098	0.941379	1.4681	0.0501548	1.46627	0.0313142	0.644242	0.999803		Conserved hypothetical protein	BiologicalProcess: cobalamin biosynthetic process (GO:0009236);MolecularFunction: cobyrinic acid a,c-diamide synthase activity (GO:0042242)	MAVITFANAKGGAGKTTAALILSTELARQGNRVVVLDADPQRWITSWSEVSGRVANLEVISHVTPASLPCHIRELKGEADFIVIDLAGAKDAIVALALGLSDHVLIPVQGCAMDARGAVQILELIRHIGEKARVRINHSVVLTRVNSLVTTRALQTIKALLASRGVSVLDTPIVERVAYREIFECGGTLQMMDPNRVSNLDKARENAYALAAEVQNLLPVTARRALMSRLRSALPRAA
SMb21524	0.382241	0.903342	0.803954	0.232904	1.77283	0.00105535	1.09986	0.999803	minC	Putative cell division inhibitor		MTKVLTDARSIRIKGRSFLALVLSPELPLDWWLGRLDDLASRSAGFFLGRPVVLDVADLEIDRKQLKSLLDELGQRNVRVMGIEGGRPSLFEPGMPPAMKGGRPAPDFEVPEVDPADPPKAGKGKAAAPITPEEVQPVRATASIIVREPVRSGQSVIFPEGDVTVVGSVASGAEIVAGGSVHIYGTLRGRALAGSVGNASARIFCRRLEAELLAIDGVYKTAEDMAPNLRGQSVQLWLEGDSIMAERLN
SMc03040	-0.711588	0.849929	1.68383	0.0904437	2.07711	0.0152235	0.913441	0.999803	flaC	Flagellin C	BiologicalProcess: ciliary or flagellar motility (GO:0001539);CellularComponent: flagellin-based flagellum (GO:0009288);CellularComponent: flagellin-based flagellum filament (GO:0009420);MolecularFunction: structural molecule activity (GO:0005198)	MTSIMTNPAAMAALQTLRAINHNLETTQGRISSGYRVETAADNAAYWSIATTMRSDNAALSTVHDALGLGAAKVDTFYSAMDTVIDVMTEIKAKLVAASEPGVDKDKINKEVAELKSQLNSAAQSASFSGENWLYNGASAALGTKSIVASFNRSADGSVTVSTLNYDTAKSVLIDVTDPARGMLTKAVNADALQSTPTGTARNYYLIDAGAAPAGATEIEIDNATTGAQLGDMISVVDELISQLTDSAATLGAITSRIEMQESFVANLMDVIDKGVGRLVDADMNEESTRLKALQTQQQLGIQSLSIANTTSENILRLFQE
